# Supplementary material for: RNA-Seq Analysis and De Novo Transcriptome Assembly of Jerusalem Artichoke (Helianthus tuberosus Linne)
Source: PLoS One. 2014 Nov 6;9(11):e111982. doi: 10.1371/journal.pone.0111982 (PMC4222968; doi:10.1371/journal.pone.0111982)
Supplement: Table S2 — Sequence annotations of the H. tuberosus transcriptome against the Phytozome database and locus expression levels (Read count). (XLS) [file pone.0111982.s007.xls]

## Sheet: Locus
Locus	Read count (TC Normalization)					Annotation info
	Root	Stem	Tuber2	Tuber1	Leaf	Bestmatch_proteinID	Species	Evalue	Identity	KOG	GO_term
locus_00001	208	488	116	212	448	mrna01602.1-v1.0-hybrid	Fragaria vesca	1e-10	49.23	KOG0045	GO:0004198,GO:0006508,GO:0005622
locus_00002	68093	65372	166346	123662	44856	30147.m013783	Ricinus communis	0	92.86	KOG0657	GO:0016620,GO:0055114
locus_00003	157	3692	1602	3828	2498	mgv1a009423m	Mimulus guttatus	7e-146	65.75
locus_00004	2676	1766	2098	2797	1754	Solyc07g065950.2.1	Solanum lycopersicum	0	58.1	KOG1916	GO:0005515
locus_00005	34	212	16	10	4489	Potri.011G047300.1	Populus trichocarpa	2e-140	47.38		GO:0016491,GO:0008152,GO:0004097,GO:0055114
locus_00006	549	243	44	88	1088
locus_00007	141	365	110	99	978	GSVIVT01018109001	Vitis vinifera	0	67.35	KOG1990	GO:0003723
locus_00008	600	1750	933	1213	2082	GSVIVT01030235001	Vitis vinifera	6e-102	73.44
locus_00009	1982	1816	1757	1890	2776	cassava4.1_003629m	Manihot esculenta	0	84.31	KOG4693	GO:0005515
locus_00010	202	140	48	72	156	mrna28041.1-v1.0-hybrid	Fragaria vesca	2e-97	63.75		GO:0005515
locus_00011	5106	14950	7032	9822	10078	PGSC0003DMP400000254	Solanum tuberosum	0	70.19
locus_00012	0	108	2	7	74
locus_00013	623	7470	1387	1792	5349	cassava4.1_009119m	Manihot esculenta	0	80	KOG0134	GO:0010181,GO:0016491,GO:0055114
locus_00014	2	27	18	18	62
locus_00015	22	19	16	24	20
locus_00016	4	26	10	22	46
locus_00017	12	80	34	62	74
locus_00018	3	47	15	12	78
locus_00019	6	31	16	22	66
locus_00020	24465	11035	8284	11094	12531	Aquca_007_00732.2	Aquilegia coerulea	0	72.75	KOG1543	GO:0008234,GO:0006508
locus_00021	9	856	154	178	399	30078.m002310	Ricinus communis	1e-132	56.34	KOG1187	GO:0004672,GO:0005524,GO:0006468
locus_00022	128	74	7	22	850
locus_00023	352	10888	720	1096	7590	PGSC0003DMP400000489	Solanum tuberosum	0	54.45
locus_00024	1040	37153	10003	20340	30013	490855	Arabidopsis lyrata	0	77.6	KOG0204	GO:0000166,GO:0046872,GO:0003824,GO:0008152,GO:0005516,GO:0016020,GO:0015662,GO:0006812,GO:0006754
locus_00025	170	3617	695	956	3869	Aquca_034_00246.1	Aquilegia coerulea	5e-09	33.55
locus_00026	12	57	14	36	49
locus_00027	1461	6446	2027	5064	4884	Solyc03g117980.2.1	Solanum lycopersicum	0	78.4	KOG0039	GO:0005506,GO:0009055,GO:0016491,GO:0050660,GO:0016021,GO:0055114,GO:0004601,GO:0050664
locus_00028	2517	5002	251	1791	69638	Pavirv00053291m	Panicum virgatum	4e-139	95.45	KOG0651	GO:0005524
locus_00029	172	70	230	142	106
locus_00030	1914	1734	1201	1531	7668	Potri.016G090700.3	Populus trichocarpa	2e-104	63.6	KOG0131	GO:0003676
locus_00031	2174	1784	1399	2235	1816	Ciclev10000121m	Citrus clementina	0	78.64	KOG1999
locus_00032	992	8149	2164	4300	4225	GSVIVT01022134001	Vitis vinifera	2e-109	64.86		GO:0003700,GO:0043565,GO:0006355,GO:0005634
locus_00033	476	504	206	242	630	GSVIVT01011173001	Vitis vinifera	0	54.9	KOG1983	GO:0005515
locus_00034	109	5781	826	2224	4132	Thecc1EG016812t1	Theobroma cacao	3e-79	65.1	KOG3183	GO:0008270
locus_00035	864	6664	518	862	3642	Thecc1EG038140t3	Theobroma cacao	4e-60	61.54	KOG0027	GO:0005509,GO:0007165,GO:0005578
locus_00036	122	50	32	36	90	GSVIVT01010161001	Vitis vinifera	1e-22	28.98		GO:0005515
locus_00037	1382	2598	1088	2632	4972	Thecc1EG029686t1	Theobroma cacao	7e-178	53.05	KOG1542	GO:0008234,GO:0006508
locus_00038	74	14198	1699	4947	26626	Solyc07g062700.2.1	Solanum lycopersicum	0	69.53	KOG0027	GO:0055085,GO:0016021
locus_00039	4	455	62	162	624
locus_00040	1	58	13	24	116
locus_00041	0	63	8	18	130
locus_00042	2	92	10	46	226	Gorai.002G064800.4	Gossypium raimondii	2e-06	79.31
locus_00043	62	154	23	74	513	Thecc1EG011643t1	Theobroma cacao	4e-110	79.5	KOG1337	GO:0005515
locus_00044	66	80	12	8	292	29950.m001153	Ricinus communis	6e-117	61.81		GO:0003676,GO:0004519
locus_00045	126	132	28	21	96
locus_00046	2086	5782	4524	3619	4038	GSVIVT01014330001	Vitis vinifera	3e-158	58.31
locus_00047	2308	1393	1078	1224	1338	Thecc1EG040905t2	Theobroma cacao	0	78.77	KOG4271	GO:0005515,GO:0005543,GO:0007165,GO:0005622
locus_00048	49757	17056	50376	39429	17234	MDP0000777793	Malus domestica	0	96.07	KOG0469	GO:0003924,GO:0005525
locus_00049	8	0	3	2	10
locus_00050	152	114	172	188	144
locus_00051	14	8	2	6	14
locus_00052	41399	31172	44839	49795	35192	mgv1a008911m	Mimulus guttatus	2e-153	80.72	KOG1543	GO:0008234,GO:0006508
locus_00053	15	13	2	4	18
locus_00054	182	148	235	258	158
locus_00055	466	386	546	619	416
locus_00056	638	485	372	528	548	Thecc1EG043919t1	Theobroma cacao	1e-160	64.06
locus_00057	46	2240	400	951	634	Thecc1EG042422t1	Theobroma cacao	0	67.24	KOG4585
locus_00058	14	172	32	52	922	Potri.014G042600.1	Populus trichocarpa	7e-55	32.26	KOG0431
locus_00059	264	1432	278	404	2097	GSVIVT01022234001	Vitis vinifera	6e-37	59.81
locus_00060	359	182	56	84	468
locus_00061	1108	6598	1311	2116	15310	MDP0000279220	Malus domestica	0	69.87	KOG1134	GO:0016020
locus_00062	688	185	899	628	86
locus_00063	50168	13297	60624	46098	8098	Solyc10g081510.1.1	Solanum lycopersicum	0	89.09	KOG2263	GO:0003871,GO:0009086,GO:0008270,GO:0008652
locus_00064	198	246	110	176	417	Solyc02g071900.2.1	Solanum lycopersicum	1e-108	53.69	KOG4200
locus_00065	990	876	1463	1924	1061	Potri.017G069300.3	Populus trichocarpa	0	69.37	KOG2570	GO:0005515
locus_00066	446	1832	130	294	7776	Thecc1EG027279t1	Theobroma cacao	0	60.64	KOG1839
locus_00067	2544	1678	1242	1138	1772	mgv1a000936m	Mimulus guttatus	0	78	KOG0443	GO:0003779,GO:0007010
locus_00068	1058	5430	1558	3477	4434	PGSC0003DMP400051980	Solanum tuberosum	1e-61	60.23
locus_00069	866	958	120	203	4026	Potri.002G032500.8	Populus trichocarpa	1e-122	67.68
locus_00070	64304	41175	72206	68393	38356	PGSC0003DMP400059354	Solanum tuberosum	0	96.55
locus_00071	16	8	2	8	10
locus_00072	778	304	304	163	316	mgv1a003477m	Mimulus guttatus	0	75.81	KOG4302
locus_00073	1982	1161	734	704	918	mgv1a015002m	Mimulus guttatus	2e-89	100	KOG0003	GO:0003735,GO:0006412,GO:0005840,GO:0005515
locus_00074	260	112960	935	3126	67707	MDP0000125865	Malus domestica	2e-19	37.21
locus_00075	6	2068	16	52	1027
locus_00076	6	1296	12	40	908
locus_00077	8	121	8	16	133
locus_00078	374	11193	1386	1608	11338	Thecc1EG005179t1	Theobroma cacao	5e-72	44.13		GO:0003700,GO:0043565,GO:0006355
locus_00079	776	2618	26	186	9994	cassava4.1_011842m	Manihot esculenta	1e-175	75.15
locus_00080	98	176	111	56	554	GSVIVT01018039001	Vitis vinifera	3e-109	77.13	KOG2107	GO:0010309,GO:0055114
locus_00081	3122	3582	700	2459	4232	Thecc1EG035715t2	Theobroma cacao	0	75.04
locus_00082	4573	30786	9076	12560	27782	AT1G76180.2	Arabidopsis thaliana	2e-12	62.96		GO:0005886,GO:0009507,GO:0006950,GO:0009269,GO:0009409,GO:0009414,GO:0009415,GO:0009737,GO:0005509
locus_00083	1294	1313	1227	1225	1564	MDP0000833543	Malus domestica	6e-84	61.87	KOG0107	GO:0003676,GO:0008270
locus_00084	177	138	60	44	184	Potri.008G040300.4	Populus trichocarpa	3e-25	82.46	KOG1772	GO:0016820,GO:0015992,GO:0016471
locus_00085	634	252	332	176	742	29822.m003444	Ricinus communis	2e-104	59.84	KOG0743	GO:0005524
locus_00086	1985	1603	1962	2852	1386	ppa000154m	Prunus persica	0	76.98	KOG1883
locus_00087	1008	900	290	226	1114	Solyc04g050720.2.1	Solanum lycopersicum	4e-52	41.96
locus_00088	39213	18606	36956	29900	30410	Gorai.013G036800.4	Gossypium raimondii	9e-50	76.7		GO:0003676
locus_00089	0	4	2	2	15
locus_00090	16	26	6	10	73
locus_00091	104134	76723	220300	188967	72804	Lus10025354	Linum usitatissimum	0	92.38		GO:0005524
locus_00092	953	1740	406	464	3897	Eucgr.I01073.1	Eucalyptus grandis	0	82.37	KOG0840	GO:0004252,GO:0006508
locus_00093	9884	10608	64664	46925	72669	PGSC0003DMP400056935	Solanum tuberosum	2e-86	96.21
locus_00094	2916	362	1822	1115	477	Gorai.012G052100.1	Gossypium raimondii	0	85.34	KOG0053	GO:0008152,GO:0030170,GO:0006520,GO:0016829
locus_00095	312	148	56	110	137
locus_00096	724	2395	350	568	2384	GSVIVT01009035001	Vitis vinifera	3e-161	76.95	KOG0698	GO:0003824
locus_00097	139	54	42	52	208	MDP0000226096	Malus domestica	3e-175	55.05	KOG0198	GO:0004672,GO:0005524,GO:0006468
locus_00098	2285	1924	2156	2398	2327	Solyc10g009110.1.1	Solanum lycopersicum	1e-46	47.83		GO:0003700,GO:0006355
locus_00099	41	61	14	20	53
locus_00100	17	28	12	12	32
locus_00101	18	23	3	8	23
locus_00102	186	68	70	72	74	Cucsa.056060.10	Cucumis sativus	4e-48	91.76	KOG1254	GO:0003824,GO:0008152,GO:0046912,GO:0044262
locus_00103	4094	3518	1419	1579	3426	29889.m003300	Ricinus communis	0	91.45	KOG1254	GO:0003824,GO:0008152,GO:0046912,GO:0044262
locus_00104	296	2490	693	946	2483
locus_00105	275	538	106	93	708	mgv1a015978m	Mimulus guttatus	1e-67	70.15	KOG0907	GO:0045454,GO:0015035,GO:0009055,GO:0006662
locus_00106	1204	966	650	982	841	ppa000272m	Prunus persica	0	57.29	KOG1913
locus_00107	61899	46258	121917	104534	33321	cassava4.1_009453m	Manihot esculenta	0	76.68	KOG0749
locus_00108	6	11	7	16	11
locus_00109	38	38	44	30	114
locus_00110	28	50	28	42	52
locus_00111	4691	7160	4826	8897	7192	cassava4.1_007450m	Manihot esculenta	0	78.42	KOG2720
locus_00112	91	278	90	126	148	mgv1a024913m	Mimulus guttatus	0	59.28	KOG1187	GO:0004672,GO:0005524,GO:0006468,GO:0004553,GO:0005975,GO:0004674
locus_00113	9	10	20	20	14
locus_00114	1094	1159	534	435	994	27504.m000630		0	82.55
locus_00115	14730	12092	8735	9700	11902	Eucgr.K00136.1	Eucalyptus grandis	0	70.15	KOG0331	GO:0003676,GO:0005524,GO:0008026,GO:0004386,GO:0003723,GO:0005634
locus_00116	4243	1228	5632	7238	1934	PGSC0003DMP400034924	Solanum tuberosum	0	79.72
locus_00117	186	125	33	108	252	Potri.007G061500.7	Populus trichocarpa	9e-20	77.08		GO:0005525,GO:0007264,GO:0005622
locus_00118	166	234	107	206	154	PGSC0003DMP400015973	Solanum tuberosum	0	74.7
locus_00119	31	651	38	58	752	Potri.015G071800.2	Populus trichocarpa	7e-47	40.08
locus_00120	8	38	6	24	106
locus_00121	532	3038	260	1916	27504	Eucgr.D00321.1	Eucalyptus grandis	2e-178	92.45		GO:0016020,GO:0009765
locus_00122	232	240	56	165	2304	30147.m014010	Ricinus communis	5e-125	56.65	KOG0313	GO:0005515
locus_00123	4	11	0	4	14
locus_00124	128	34	10	8	190	GSVIVT01025071001	Vitis vinifera	0	79.17	KOG0243	GO:0003777,GO:0005524,GO:0007018
locus_00125	752	1888	80	277	8446	Glyma11g08230.1	Glycine max	0	83.11		GO:0016491,GO:0055114
locus_00126	58	19	14	34	54
locus_00127	506	372	476	292	470	orange1.1g008251m	Citrus sinensis	0	81.74	KOG0543	GO:0006457,GO:0005515
locus_00128	232	877	30	614	9016	unknown	Lotus japonicus	1e-74	77.07
locus_00129	292	379	129	176	1248	Solyc01g102610.2.1	Solanum lycopersicum	0	60.7	KOG0039	GO:0005506,GO:0009055,GO:0016491,GO:0050660,GO:0016021,GO:0055114
locus_00130	2156	1538	3140	2904	5415	Thecc1EG046389t1	Theobroma cacao	0	94.41		GO:0000287,GO:0016984,GO:0015977,GO:0009536
locus_00131	24	12	3	2	25
locus_00132	12	4	0	4	11
locus_00133	1568	1364	210	218	2084	Glyma12g04220.6	Glycine max	0	82.04	KOG1459	GO:0016740,GO:0009058
locus_00134	382	4228	276	296	3965	orange1.1g021007m	Citrus sinensis	2e-175	75.87	KOG0769
locus_00135	0	10	2	0	6
locus_00136	1868	1516	722	978	1124	PGSC0003DMP400004599	Solanum tuberosum	0	82.51
locus_00137	14430	28096	19200	20508	26496	Gorai.002G258500.1	Gossypium raimondii	0	93.08	KOG0100	GO:0000902,GO:0005524
locus_00138	514	314	59	164	1380	ChrUn.fgenesh.mRNA.31	Oryza sativa	0	47.58	KOG3178	GO:0008152,GO:0009987,GO:0016301,GO:0006464,GO:0015074,GO:0008171,GO:0008168,GO:0046983,GO:0003677
locus_00139	1382	34	78	49	235	Eucgr.F02355.1	Eucalyptus grandis	7e-07	46.55	KOG2395
locus_00140	380924	10330	22222	13260	73644	Aquca_087_00007.1	Aquilegia coerulea	0	89.51	KOG0222	GO:0016841,GO:0009058
locus_00141	3252	2278	5354	5528	1944	Potri.010G067500.1	Populus trichocarpa	5e-171	71.43	KOG4205	GO:0003676
locus_00142	2015	1768	916	1052	2186	Potri.018G093400.3	Populus trichocarpa	3e-97	48.35		GO:0048193,GO:0016020
locus_00143	40	707	120	202	558
locus_00144	283	287	120	188	605	Thecc1EG019159t1	Theobroma cacao	1e-131	70.88	KOG1422	GO:0005515
locus_00145	496	936	490	794	766	Thecc1EG034420t1	Theobroma cacao	0	72.47	KOG0698	GO:0003824
locus_00146	1396	11830	3786	7134	4960	cassava4.1_010034m	Manihot esculenta	8e-165	62.43		GO:0016757
locus_00147	109	1726	258	617	4575	Eucgr.K03391.1	Eucalyptus grandis	0	72.05	KOG1134	GO:0016020
locus_00148	38028	39194	22553	19999	46816	orange1.1g015732m	Citrus sinensis	4e-126	80.65	KOG0712	GO:0031072,GO:0051082,GO:0006457
locus_00149	37550	29957	17400	19646	31960	PGSC0003DMP400003565	Solanum tuberosum	0	92.02
locus_00150	2	10	2	2	6
locus_00151	0	22	6	4	8
locus_00152	1216	1418	647	729	1628
locus_00153	417	666	297	261	786
locus_00154	1765	1263	773	654	1056	Solyc03g121590.2.1	Solanum lycopersicum	0	73.72	KOG2203	GO:0003924,GO:0005525,GO:0016817
locus_00155	228	350	150	198	1046	GSVIVT01008490001	Vitis vinifera	8e-128	83.02
locus_00156	279	1243	64	172	878	Ciclev10026273m	Citrus clementina	2e-102	60.15		GO:0043565,GO:0006355,GO:0005634,GO:0003700
locus_00157	16765	6492	7792	10484	5937	mrna30512.1-v1.0-hybrid	Fragaria vesca	0	91.59	KOG0683	GO:0004356,GO:0006807,GO:0006542
locus_00158	44	74	4	20	728	Aquca_044_00148.2	Aquilegia coerulea	3e-89	87.76
locus_00159	382	280	204	276	3502	Eucgr.C03047.2	Eucalyptus grandis	0	80	KOG2040	GO:0004375,GO:0055114
locus_00160	400	1150	32	73	16791	Glyma08g37270.1	Glycine max	0	91.88	KOG2467	GO:0004372,GO:0006544,GO:0006563
locus_00161	1321	882	382	304	852	Thecc1EG016516t1	Theobroma cacao	0	93.48	KOG0100	GO:0000902
locus_00162	2942	8235	3573	4957	10427	Eucgr.K02747.1	Eucalyptus grandis	1e-168	51.18	KOG0663	GO:0004672,GO:0005524,GO:0006468
locus_00163	680	954	718	786	1862	cassava4.1_022344m	Manihot esculenta	4e-101	41.54		GO:0043531,GO:0006915,GO:0005524
locus_00164	126	947	186	217	2386	orange1.1g038124m	Citrus sinensis	5e-11	40
locus_00165	761	37564	11056	27544	29597	Lus10011946	Linum usitatissimum	0	72.6	KOG4585
locus_00166	594	438	310	489	720	ppa003473m	Prunus persica	0	81.36	KOG1149	GO:0000166,GO:0005524,GO:0016876,GO:0006412,GO:0043039,GO:0005737
locus_00167	424	4308	104	217	3032	30170.m014044	Ricinus communis	0	52.92	KOG1187	GO:0005515,GO:0006468,GO:0004672
locus_00168	6568	3725	8540	9284	4577	Ciclev10024152m	Citrus clementina	0	42.42		GO:0005515,GO:0008270
locus_00169	5	8	8	4	18
locus_00170	1566	1215	613	872	1254	29648.m001914	Ricinus communis	0	64.89		GO:0007275,GO:0005634,GO:0003712
locus_00171	44	51	144	110	40
locus_00172	88	1885	20	98	6889	Potri.008G069300.2	Populus trichocarpa	1e-79	70.19	KOG0143	GO:0016491,GO:0016706,GO:0055114
locus_00173	934	554	558	682	450	Solyc03g043600.1.1	Solanum lycopersicum	0	62.83	KOG0381	GO:0005515,GO:0006511,GO:0007275,GO:0005634,GO:0003677
locus_00174	4148	3078	306	1784	40524	MDP0000252890	Malus domestica	1e-103	77.6		GO:0016984,GO:0015977
locus_00175	270	1582	224	234	4082	orange1.1g038919m	Citrus sinensis	3e-91	49.84		GO:0043531,GO:0007165,GO:0005515,GO:0005622,GO:0045087,GO:0031224,GO:0004888,GO:0006915,GO:0005524
locus_00176	391	176	259	425	182
locus_00177	878	1659	1637	1734	1833	Thecc1EG027312t1	Theobroma cacao	0	61.46
locus_00178	2282	19638	8502	16104	9518	30170.m013935	Ricinus communis	9e-94	71.81	KOG2392	GO:0004867
locus_00179	23	2454	767	5332	4592	orange1.1g020220m	Citrus sinensis	6e-75	69.08
locus_00180	1564	2452	68	1234	15574	Aquca_047_00081.4	Aquilegia coerulea	0	93.38	KOG0657	GO:0016620,GO:0055114
locus_00181	4086	8949	2313	2896	9306	Ciclev10024764m	Citrus clementina	0	57.58	KOG0520	GO:0005515,GO:0030528,GO:0006355,GO:0005634,GO:0005516
locus_00182	287	5274	2294	3000	9642	cassava4.1_002148m	Manihot esculenta	4e-164	69.71
locus_00183	3	54	22	24	90
locus_00184	3	114	45	52	230
locus_00185	2	49	22	24	80
locus_00186	15	190	91	108	298	Potri.016G067600.1	Populus trichocarpa	1e-15	48.28
locus_00187	8	84	28	22	120
locus_00188	2762	2354	1166	1200	1981	GSVIVT01008758001	Vitis vinifera	8e-99	79.82	KOG2567	GO:0003676
locus_00189	526	187	155	166	442	evm.model.supercontig_59.106	Carica papaya	0	80.92	KOG1235
locus_00190	48	31	6	18	30
locus_00191	2546	1712	1410	1133	1478	GSVIVT01016731001	Vitis vinifera	2e-174	94.72	KOG0182	GO:0004298,GO:0051603,GO:0005839,GO:0004175,GO:0006511,GO:0019773
locus_00192	6	62	12	6	43
locus_00193	210	5943	836	934	5050	Cucsa.141550.1	Cucumis sativus	2e-133	89.69	KOG3230	GO:0015031
locus_00194	4523	4290	52420	26146	2998	Carubv10007708m	Capsella rubella	7e-53	80
locus_00195	1198	1051	13034	6215	734	Glyma13g12041.1	Glycine max	7e-11	80
locus_00196	234793	189750	2512725	1317510	134396	Carubv10012753m	Capsella rubella	7e-44	80.65
locus_00197	54	180	21	50	195	Potri.001G040100.1	Populus trichocarpa	1e-34	57.27
locus_00198	16	40	5	13	139
locus_00199	272	365	240	346	489
locus_00200	43	154	28	41	184	Potri.001G040100.2	Populus trichocarpa	3e-41	86.59
locus_00201	4622	3898	48489	22935	2678	Glyma13g12041.1	Glycine max	7e-33	84.29
locus_00202	3329	2683	35266	17516	1868	70769		2e-17	85.71
locus_00203	3572	2877	38241	18795	2107	900498	Arabidopsis lyrata	7e-25	84.91
locus_00204	16	20	116	142	25
locus_00205	5972	4297	67646	33038	2848	Glyma13g11980.1	Glycine max	4e-13	94.44
locus_00206	3173	2684	35216	17232	1845	Glyma13g12160.1	Glycine max	3e-15	94.29
locus_00207	3572	1901	35451	17358	1698	Medtr5g051150.1	Medicago truncatula	5e-20	87.23
locus_00208	981	549	10449	4860	473
locus_00209	5991	2698	57729	28680	2308	Glyma13g11931.1	Glycine max	2e-29	78.79
locus_00210	1872	976	20140	10987	760
locus_00211	2242	1176	25104	13100	920	predicted protein	Trichoderma reesei QM6a	2e-10	90.32
locus_00212	1248	589	12114	6056	526	hypothetical protein DICSQDRAFT_73523, partial	Dichomitus squalens LYAD-421 SS1	2e-06	84
locus_00213	1296	676	12426	5869	562	9186	Ostreococcus lucimarinus	6e-36	79.22
locus_00214	1460	1241	17920	9524	926	Glyma13g12070.3	Glycine max	2e-16	66.13
locus_00215	2940	2516	29194	15070	1646	165980		5e-35	75.58
locus_00216	814	635	10842	5232	470
locus_00217	220	183	2538	1403	122
locus_00218	4394	2896	1059	1218	2290	Gorai.013G052700.2	Gossypium raimondii	0	80.87	KOG2754	GO:0004579,GO:0018279,GO:0005789
locus_00219	10	13	2	7	16
locus_00220	14	16	3	8	14
locus_00221	6	10	2	4	10
locus_00222	3566	4876	800	2057	4581	Gorai.002G105800.1	Gossypium raimondii	0	67.94	KOG1187	GO:0004672,GO:0005524,GO:0006468,GO:0005515
locus_00223	50	62	12	26	44
locus_00224	19	160	16	32	412	GSVIVT01012158001	Vitis vinifera	3e-103	70.48	KOG2362	GO:0003824,GO:0030151,GO:0030170
locus_00225	66	87	41	59	156	evm.model.supercontig_14.81	Carica papaya	1e-78	66.67		GO:0003723
locus_00226	4	8	8	5	28
locus_00227	936	584	896	739	514	PGSC0003DMP400027023	Solanum tuberosum	3e-112	68.73
locus_00228	37754	21026	44086	39920	16616
locus_00229	3636	3710	1596	2656	2759	evm.model.supercontig_260.2	Carica papaya	0	77.01
locus_00230	397	228	80	170	324	Solyc02g071880.2.1	Solanum lycopersicum	0	60.57	KOG1187	GO:0004672,GO:0005524,GO:0006468,GO:0005515
locus_00231	116	59	29	42	100
locus_00232	40	18	6	8	28
locus_00233	66	43	25	28	69	Bra006277	Brassica rapa	5e-13	72.34	KOG1057	GO:0003993
locus_00234	12091	8134	12802	14372	7184	cassava4.1_003396m	Manihot esculenta	0	77.8	KOG0123	GO:0003676,GO:0003723
locus_00235	26	22	9	12	34
locus_00236	52	12	12	6	18	Thecc1EG029661t3	Theobroma cacao	3e-14	83.78		GO:0016760,GO:0030244,GO:0016020
locus_00237	67	4	2	2	8	Thecc1EG029661t3	Theobroma cacao	4e-36	96.55		GO:0016760,GO:0030244,GO:0016020
locus_00238	224	22	8	10	26	30026.m001452	Ricinus communis	6e-91	94.89	KOG0296	GO:0016760,GO:0030244,GO:0016020,GO:0005515
locus_00239	250	214	191	270	249
locus_00240	30	2	1	0	5
locus_00241	40	38	21	20	36
locus_00242	7	6	2	4	11
locus_00243	120	56	30	31	64	Thecc1EG029661t3	Theobroma cacao	1e-108	92.4		GO:0016760,GO:0030244,GO:0016020
locus_00244	8	26	4	7	18
locus_00245	63	44	54	72	42
locus_00246	112	64	85	98	90
locus_00247	165	38	34	35	58
locus_00248	96	46	40	39	92	Potri.017G101900.1	Populus trichocarpa	3e-10	50.72	KOG1494	GO:0016491,GO:0055114,GO:0016616,GO:0030060,GO:0006108
locus_00249	60	22	16	13	45
locus_00250	34	25	9	14	33
locus_00251	26	18	16	18	26
locus_00252	73	59	33	52	84
locus_00253	14	9	5	5	14
locus_00254	58	38	32	49	46
locus_00255	9432	10693	3064	4400	4108	46317.m000013	Ricinus communis	1e-109	86.34		GO:0055114,GO:0016491
locus_00256	3598	2123	252	290	2928	29950.m001132	Ricinus communis	0	91.24	KOG2250	GO:0016491,GO:0006520,GO:0055114
locus_00257	3326	704	218	416	3072	GSVIVT01014113001	Vitis vinifera	0	60.3	KOG1187	GO:0004672,GO:0005524,GO:0006468,GO:0005515
locus_00258	16	162	146	65	134	PGSC0003DMP400040869	Solanum tuberosum	2e-63	68.97
locus_00259	42	7270	68	128	6230	Cucsa.149450.1	Cucumis sativus	1e-19	37.31		GO:0005515
locus_00260	1208	1215	585	795	1024	PGSC0003DMP400007750	Solanum tuberosum	0	84.12
locus_00261	1758	468	874	871	429	Solyc04g080450.1.1	Solanum lycopersicum	0	87.05		GO:0016746,GO:0009058,GO:0016747,GO:0006633,GO:0016020,GO:0008610,GO:0004315
locus_00262	7866	24543	14116	16344	15273
locus_00263	476	1730	44	156	11513	mrna31278.1-v1.0-hybrid	Fragaria vesca	0	79.15	KOG1208	GO:0016491,GO:0008152
locus_00264	286	164	223	320	194	mrna29865.1-v1.0-hybrid	Fragaria vesca	3e-44	64.17
locus_00265	288	404	310	344	231
locus_00266	150	270	226	280	146
locus_00267	148	323	138	266	151
locus_00268	181	363	182	264	184
locus_00269	19	14	4	6	14	nucleic acid binding protein	Garlic virus X	4e-07	51.16
locus_00270	348	441	490	602	422
locus_00271	32	6	4	4	12
locus_00272	604	462	480	483	442
locus_00273	31327	48951	35424	49648	24345	Si017159m	Setaria italica	0	91.9	KOG0005	GO:0005515
locus_00274	29	53	4	6	866	GSVIVT01011707001	Vitis vinifera	5e-75	58.74		GO:0016655,GO:0055114
locus_00275	66	26	14	26	47
locus_00276	74	46	90	104	56
locus_00277	22020	13437	22985	27758	14052	Eucgr.B03780.2	Eucalyptus grandis	0	82.56	KOG1041	GO:0005515
locus_00278	112	6819	1444	1874	10066	AT2G01100.3	Arabidopsis thaliana	2e-24	44.19		GO:0005575,GO:0008150,GO:0003674
locus_00279	3248	902	1461	1094	778	Cucsa.339100.1	Cucumis sativus	1e-142	83.05	KOG3126	GO:0008308,GO:0006820,GO:0044070,GO:0055085,GO:0005741
locus_00280	110	109	36	48	158	Ciclev10026010m	Citrus clementina	1e-135	60.82	KOG1946	GO:0005515
locus_00281	120	149	70	103	208	PGSC0003DMP400023424	Solanum tuberosum	1e-23	29.01
locus_00282	120	172	58	86	424	Gorai.004G019700.2	Gossypium raimondii	0	80.62	KOG1191	GO:0003924,GO:0005525,GO:0015093,GO:0015684,GO:0016021,GO:0007264,GO:0005622
locus_00283	977	2426	34	177	28137	Glyma02g05350.1	Glycine max	0	83.99		GO:0016491,GO:0055114
locus_00284	2408	1715	5228	4890	2566	Solyc09g008280.1.1	Solanum lycopersicum	0	96.74	KOG1506	GO:0004478,GO:0006556,GO:0005524
locus_00285	250	458	128	168	551	PGSC0003DMP400040871	Solanum tuberosum	3e-30	71.76
locus_00286	63	663	66	136	476	PGSC0003DMP400018703	Solanum tuberosum	0	46.3
locus_00287	648	1550	30	312	10613	MDP0000208621	Malus domestica	1e-107	72.29		GO:0005509,GO:0015979,GO:0009523,GO:0009654,GO:0019898
locus_00288	33	183	28	32	8242	mgv1a009731m	Mimulus guttatus	5e-157	72.82	KOG1578	GO:0004089,GO:0008270,GO:0015976
locus_00289	126	176	34	52	348	Lus10035307	Linum usitatissimum	1e-64	66.67
locus_00290	506	70	54	58	168	Solyc03g111940.2.1	Solanum lycopersicum	0	59.49	KOG0156	GO:0005506,GO:0009055,GO:0016705,GO:0020037,GO:0055114
locus_00291	51	94	26	26	192	MDP0000193872	Malus domestica	8e-63	31.52	KOG4658	GO:0043531,GO:0006915,GO:0005524
locus_00292	2572	1151	1697	1564	974	Potri.004G204400.1	Populus trichocarpa	0	84.43	KOG1301	GO:0006904,GO:0016192
locus_00293	58	102	10	16	399	Solyc03g115020.2.1	Solanum lycopersicum	4e-59	78.4
locus_00294	4970	12332	2032	2222	13142	Pavirv00019161m	Panicum virgatum	7e-105	80.6	KOG0027
locus_00295	44	12	1	4	30
locus_00296	41	150	15	42	86
locus_00297	36	66	50	58	80	Eucgr.K03148.1	Eucalyptus grandis	5e-16	89.19
locus_00298	34	14	6	4	30
locus_00299	2954	2519	16180	7001	1271	47543.m000013	Ricinus communis	1e-137	91.71		GO:0016620,GO:0055114
locus_00300	339	996	48	435	9098	Ciclev10021452m	Citrus clementina	1e-174	83.96		GO:0016020,GO:0009765
locus_00301	325	23062	5625	13606	8736	ppa004524m	Prunus persica	0	54.53	KOG4585
locus_00302	68	6320	767	420	8776	AT2G39780.1	Arabidopsis thaliana	2e-72	46.06	KOG1642	GO:0005622,GO:0005773,GO:0007568,GO:0003723,GO:0004521,GO:0033897
locus_00303	1442	1540	538	630	1618	Solyc09g064200.2.1	Solanum lycopersicum	0	83.42	KOG0160	GO:0003774,GO:0005524,GO:0016459,GO:0005515
locus_00304	2	5	10	24	2
locus_00305	13345	5052	19965	21673	3748	ppa011831m	Prunus persica	1e-76	56.38		GO:0004857,GO:0030599
locus_00306	6	10	23	42	4
locus_00307	638	3667	894	1025	10674	Potri.014G081300.3	Populus trichocarpa	5e-18	50.5
locus_00308	729	1112	263	320	1146
locus_00309	2310	27358	16174	23554	18120	Aquca_013_00339.2	Aquilegia coerulea	0	71.22		GO:0005515
locus_00310	1257	746	494	426	1428	mgv1a006181m	Mimulus guttatus	0	89.52		GO:0016811,GO:0008152
locus_00311	364	288	8	24	4184	Gorai.010G180300.2	Gossypium raimondii	0	85.37	KOG1531	GO:0046933,GO:0046961,GO:0015986,GO:0045261
locus_00312	848	784	414	658	773	Thecc1EG015470t2	Theobroma cacao	0	53	KOG1797
locus_00313	177	125	69	94	185	PGSC0003DMP400031745	Solanum tuberosum	7e-154	53.78
locus_00314	1704	5278	428	1124	27211	Thecc1EG046376t1	Theobroma cacao	7e-141	93.83	KOG4665	GO:0015078,GO:0015986,GO:0045263
locus_00315	799	416	770	856	406	Thecc1EG000813t1	Theobroma cacao	0	76.39	KOG0153	GO:0003676
locus_00316	20	584	55	140	137	Aquca_039_00046.1	Aquilegia coerulea	0	56.88	KOG1187	GO:0004672,GO:0005524,GO:0006468,GO:0005529
locus_00317	686	13432	3057	4480	15727	GSVIVT01003572001	Vitis vinifera	1e-154	51.03		GO:0043531,GO:0006915,GO:0005524
locus_00318	18562	14892	12278	15248	14155	GSVIVT01005677001	Vitis vinifera	0	74.29	KOG2039	GO:0003676,GO:0016788
locus_00319	3520	1256	340	376	1380	Thecc1EG019744t1	Theobroma cacao	2e-76	52.29	KOG1340	GO:0006629
locus_00320	136	158	11	34	422	Thecc1EG045615t1	Theobroma cacao	0	76.44	KOG0769
locus_00321	932	481	86	136	711	PGSC0003DMP400040529	Solanum tuberosum	5e-164	46.71
locus_00322	602	1339	856	923	1466	Aquca_006_00043.1	Aquilegia coerulea	0	60.8	KOG0152	GO:0005515
locus_00323	1850	2226	1467	1325	2788	30190.m011167	Ricinus communis	3e-28	37.31		GO:0003677,GO:0005634
locus_00324	1931	19612	12594	24880	15420	Phvul.003G151800.1	Phaseolus vulgaris	3e-88	76	KOG3882	GO:0016021
locus_00325	78	672	1023	2154	262	Solyc05g052570.2.1	Solanum lycopersicum	1e-29	68		GO:0005515
locus_00326	753	7944	12283	23430	3238	Solyc05g052570.2.1	Solanum lycopersicum	2e-130	64.11		GO:0005515
locus_00327	4260	1317	506	638	2024	GSVIVT01033865001	Vitis vinifera	7e-169	63.78		GO:0005515,GO:0007165,GO:0005622
locus_00328	1292	1752	312	658	2886	Thecc1EG010874t3	Theobroma cacao	0	83.78	KOG0660	GO:0004672,GO:0005524,GO:0006468
locus_00329	660	1426	208	210	979	Phvul.009G263200.1	Phaseolus vulgaris	0	76.84	KOG4412	GO:0005515
locus_00330	540	282	542	463	262	AT5G64290.1	Arabidopsis thaliana	0	77.67		GO:0009507,GO:0009941,GO:0016020,GO:0009624,GO:0015743,GO:0015367,GO:0005215,GO:0006814,GO:0055085
locus_00331	572	433	361	514	578	Eucgr.J00305.3	Eucalyptus grandis	3e-81	64.95		GO:0005524,GO:0016887
locus_00332	16	49	6	10	221	MDP0000289026	Malus domestica	4e-12	51.28
locus_00333	1932	2092	1091	1714	1950	GSVIVT01008524001	Vitis vinifera	0	69.71	KOG0737	GO:0005524,GO:0005515,GO:0016887
locus_00334	1775	1940	1176	1625	2386	GSVIVT01004000001	Vitis vinifera	2e-125	74.05		GO:0000228,GO:0005515
locus_00335	344	3562	858	1428	2949	mgv1a001473m	Mimulus guttatus	0	62.86	KOG1246	GO:0005634,GO:0005515
locus_00336	1096	782	614	733	1126	MDP0000462196	Malus domestica	5e-91	84.83		GO:0008964,GO:0006099,GO:0015977
locus_00337	149	240	53	108	912	GSVIVT01011085001	Vitis vinifera	0	64.16	KOG0448	GO:0003924,GO:0005525,GO:0005622,GO:0009228,GO:0004789
locus_00338	818	1024	550	596	1254	GSVIVT01015096001	Vitis vinifera	0	77.97	KOG2002	GO:0005515,GO:0042802
locus_00339	1409	9138	1074	1140	7071	Glyma15g28010.4	Glycine max	0	75.58	KOG2952	GO:0016020
locus_00340	4	6	2	2	8	PGSC0003DMP400026555	Solanum tuberosum	2e-18	60
locus_00341	27	127	10	12	68
locus_00342	4645	3758	530	576	5584	Si029821m	Setaria italica	0	65.98	KOG0583	GO:0004672,GO:0005524,GO:0006468,GO:0007165
locus_00343	702	1010	132	113	969	mgv1a011203m	Mimulus guttatus	1e-174	80.62	KOG1586	GO:0005515,GO:0006886
locus_00344	7259	13206	15284	9024	15228	Glyma15g05630.2	Glycine max	0	81.48	KOG0629	GO:0016831,GO:0030170,GO:0019752
locus_00345	8786	5578	2889	3408	4638	Solyc01g100320.2.1	Solanum lycopersicum	0	79.44	KOG0191	GO:0045454,GO:0005783
locus_00346	330	616	271	325	613	Glyma20g07280.3	Glycine max	2e-165	82.12	KOG1180	GO:0003824,GO:0008152
locus_00347	589	54	7	16	50	cassava4.1_010201m	Manihot esculenta	9e-27	39.3	KOG0627	GO:0003700,GO:0043565,GO:0006355,GO:0005634
locus_00348	36	734	488	724	434
locus_00349	2456	38799	32689	58960	22598	Solyc03g025720.2.1	Solanum lycopersicum	0	78.61	KOG1176	GO:0003824,GO:0008152
locus_00350	77	32	26	60	28	cassava4.1_014004m	Manihot esculenta	3e-113	82.2	KOG3147
locus_00351	6696	3692	3612	4446	2816
locus_00352	86	137	12	32	310	GSVIVT01034675001	Vitis vinifera	3e-59	43.92		GO:0005515,GO:0006915,GO:0005524
locus_00353	37916	41962	44494	33382	34360	mrna25315.1-v1.0-hybrid	Fragaria vesca	0	84.14	KOG2960	GO:0009055,GO:0016491,GO:0055114
locus_00354	2234	1512	2270	2224	1228	evm.model.supercontig_20.39	Carica papaya	0	88.8	KOG0102	GO:0005524
locus_00355	1224	2542	1332	1116	2821	GSVIVT01011527001	Vitis vinifera	0	83.43	KOG0331	GO:0003676,GO:0005524,GO:0008026,GO:0004386,GO:0008270
locus_00356	3466	858	1667	1723	760	Eucgr.D02465.1	Eucalyptus grandis	0	88.91	KOG0692	GO:0016765
locus_00357	1799	1270	237	416	617	Ciclev10002714m	Citrus clementina	8e-53	58.27
locus_00358	1560	14552	53178	45410	8002	Ciclev10027981m	Citrus clementina	0	93.42	KOG0101	GO:0005524
locus_00359	22	20	54	48	30
locus_00360	494	602	206	460	1878	30076.m004658	Ricinus communis	4e-39	71.59
locus_00361	13	122	38	39	82
locus_00362	1889	24644	5826	5690	15055	orange1.1g013100m	Citrus sinensis	2e-78	43.57		GO:0006629,GO:0004806
locus_00363	53	482	111	112	274
locus_00364	11	110	28	26	57
locus_00365	110	180	43	50	64	GSVIVT01009761001	Vitis vinifera	8e-98	47.78
locus_00366	4056	2110	3304	4478	1738	Solyc02g090570.2.1	Solanum lycopersicum	0	76.29		GO:0005515
locus_00367	734	1471	308	624	3936	Potri.001G417000.1	Populus trichocarpa	0	54.35	KOG2109	GO:0005515
locus_00368	288	600	705	635	1068	Ciclev10023421m	Citrus clementina	8e-40	56.69	KOG4658	GO:0045087,GO:0031224,GO:0007165,GO:0004888,GO:0005515,GO:0006915,GO:0005524
locus_00369	2	3	1	0	42
locus_00370	2801	3244	222	459	6974	Eucgr.J01950.2	Eucalyptus grandis	2e-71	63.86
locus_00371	80	124	38	43	204	ppa017649m	Prunus persica	0	80	KOG2726	GO:0003747,GO:0006415,GO:0016149,GO:0005737
locus_00372	310	182	236	340	272
locus_00373	31175	16525	29013	41628	19305	mgv1a002227m	Mimulus guttatus	0	61.83	KOG1901
locus_00374	616	3401	50	428	20917	PGSC0003DMP400038514	Solanum tuberosum	6e-47	91.46
locus_00375	153	620	70	286	11012	mrna34297.1-v1.0-hybrid	Fragaria vesca	4e-109	97.5		GO:0016020,GO:0009765
locus_00376	1096	323	633	550	464	Eucgr.K01701.1	Eucalyptus grandis	7e-44	80.22	KOG0423	GO:0016881
locus_00377	1008	1108	608	818	1394	GSVIVT01026938001	Vitis vinifera	0	79.06	KOG2442	GO:0004190,GO:0016021
locus_00378	22	164	17	64	250	Thecc1EG004789t1	Theobroma cacao	1e-12	34.15
locus_00379	4796	515	3941	2919	621	Solyc02g091840.2.1	Solanum lycopersicum	0	80.66	KOG1187	GO:0004672,GO:0005524,GO:0006468,GO:0005515
locus_00380	113	225	83	64	348	PGSC0003DMP400030257	Solanum tuberosum	2e-101	46.17
locus_00381	1038	3542	3464	6690	2642	Thecc1EG025705t1	Theobroma cacao	0	57.53	KOG1187	GO:0004672,GO:0005524,GO:0006468,GO:0016998
locus_00382	1644	367	289	774	1776	cassava4.1_010157m	Manihot esculenta	4e-162	66.05		GO:0003700,GO:0006355,GO:0003677
locus_00383	108	63	18	29	160	Thecc1EG029579t2	Theobroma cacao	5e-176	66.76	KOG0143	GO:0016491,GO:0016706,GO:0055114
locus_00384	1286	1490	2094	1698	888	29866.m000608	Ricinus communis	7e-38	80	KOG1762	GO:0003735,GO:0006414,GO:0005622,GO:0005840
locus_00385	2723	4195	7180	6122	7756	GSVIVT01037171001	Vitis vinifera	1e-05	45.65		GO:0005515
locus_00386	263	264	92	180	248	evm.model.supercontig_228.17	Carica papaya	6e-169	50.84	KOG0048	GO:0003677
locus_00387	553	492	328	287	792	mgv1a010477m	Mimulus guttatus	7e-152	83.2		GO:0003824,GO:0008299
locus_00388	483	43578	39437	40712	17919	Thhalv10010821m	Thellungiella halophila	4e-15	54.17		GO:0006950,GO:0009415
locus_00389	1	22	12	12	55
locus_00390	4894	6474	19958	18644	2676	Aquca_030_00023.1	Aquilegia coerulea	1e-137	80.49	KOG0223	GO:0005215,GO:0006810,GO:0016020
locus_00391	4	1117	18	16	882
locus_00392	21	3456	38	50	2703	Gorai.005G265100.5	Gossypium raimondii	2e-26	81.48
locus_00393	330	434	180	214	378	ppa002060m	Prunus persica	0	58.96
locus_00394	404	1180	108	378	16294	cassava4.1_009004m	Manihot esculenta	0	91.02	KOG2862	GO:0008152
locus_00395	140	98	40	44	74	Solyc07g006110.2.1	Solanum lycopersicum	0	76.7	KOG1187	GO:0004672,GO:0005524,GO:0006468,GO:0005515
locus_00396	5672	4052	4235	3588	3015	GSVIVT01018290001	Vitis vinifera	2e-105	61.85	KOG2945
locus_00397	816	199	46	52	392	Thecc1EG011281t2	Theobroma cacao	0	58.35	KOG1192	GO:0016758,GO:0008152
locus_00398	55	64	86	99	44	Thecc1EG002589t1	Theobroma cacao	1e-117	60	KOG1192	GO:0016758,GO:0008152
locus_00399	888	702	1194	1555	740	mgv1a007421m	Mimulus guttatus	0	75.87	KOG1987	GO:0005515
locus_00400	335	442	158	158	409	Potri.001G413800.1	Populus trichocarpa	0	49.7	KOG1187	GO:0004672,GO:0005524,GO:0006468,GO:0048544,GO:0005529,GO:0004674
locus_00401	278	94	6	10	686
locus_00402	45	60	16	40	256	PGSC0003DMP400005509	Solanum tuberosum	0	81.65
locus_00403	46	42	21	33	49	Sb04g002120.1	Sorghum bicolor	1e-16	77.55	KOG0454	GO:0008152
locus_00404	36	114	23	34	154	MDP0000173893	Malus domestica	1e-150	42.33		GO:0043531,GO:0007165,GO:0005515,GO:0005622,GO:0045087,GO:0031224,GO:0004888,GO:0006915,GO:0005524
locus_00405	1333	753	332	342	713	29908.m006231	Ricinus communis	2e-22	39.11
locus_00406	684	644	326	436	598	Solyc06g068980.2.1	Solanum lycopersicum	0	61.14	KOG0192	GO:0004672,GO:0005524,GO:0006468
locus_00407	632	362	284	304	314	ppa006358m	Prunus persica	0	82.13	KOG2740	GO:0005515,GO:0006886,GO:0016192,GO:0030131
locus_00408	12097	5005	12046	5209	2799	PGSC0003DMP400038231	Solanum tuberosum	0	91.27
locus_00409	484	211	345	342	213	MDP0000731864	Malus domestica	0	80.65
locus_00410	98	108	42	53	226	Gorai.006G213100.1	Gossypium raimondii	2e-76	93.28	KOG1654	GO:0000045,GO:0005737
locus_00411	258	3230	412	549	2149	Gorai.004G138000.1	Gossypium raimondii	2e-36	47.88	KOG1603	GO:0046872,GO:0030001
locus_00412	590	554	74	165	2224	PGSC0003DMP400050419	Solanum tuberosum	7e-156	76.06
locus_00413	360	1479	420	542	1560	GSVIVT01009087001	Vitis vinifera	0	77.67	KOG0470	GO:0003824,GO:0043169,GO:0005975,GO:0004553
locus_00414	6392	3386	3323	3136	2192	Glyma19g37420.1	Glycine max	0	92.22	KOG2323	GO:0000287,GO:0004743,GO:0030955,GO:0006096
locus_00415	1450	9512	3886	5610	2875	mrna30200.1-v1.0-hybrid	Fragaria vesca	3e-92	63.56	KOG1493
locus_00416	480	7058	767	1386	6484	PGSC0003DMP400000489	Solanum tuberosum	0	54.22
locus_00417	1099	1252	592	822	4549	PGSC0003DMP400056202	Solanum tuberosum	3e-125	72.33
locus_00418	827	5720	1407	2390	4117	GSVIVT01015676001	Vitis vinifera	0	74.55	KOG1284	GO:0003935,GO:0009231,GO:0008686
locus_00419	1265	2410	123	445	19675	PGSC0003DMP400036656	Solanum tuberosum	2e-121	78.7
locus_00420	96	332	18	34	146	mrna28374.1-v1.0-hybrid	Fragaria vesca	1e-91	43.35		GO:0016020
locus_00421	47	108	66	68	140
locus_00422	702	610	151	371	1214	cassava4.1_014491m	Manihot esculenta	6e-111	68.13		GO:0003677,GO:0006355
locus_00423	470	470	266	258	319	Potri.003G054800.2	Populus trichocarpa	0	64.67
locus_00424	731	350	224	369	731	Ciclev10019947m	Citrus clementina	0	75.52	KOG0254	GO:0055085,GO:0022857,GO:0016021
locus_00425	120	289	64	92	379	Pp1s109_79V6.1	Physcomitrella patens	3e-07	34.38		GO:0005515
locus_00426	789	3800	1734	2898	2984	Ciclev10014610m	Citrus clementina	3e-175	66.57	KOG1187	GO:0006468,GO:0004672,GO:0005515
locus_00427	134	1964	248	656	7149	GSVIVT01034037001	Vitis vinifera	1e-115	95.81	KOG1458	GO:0042578,GO:0005975
locus_00428	1955	2220	1182	1222	2004	Potri.003G130700.2	Populus trichocarpa	2e-149	83.73
locus_00429	4218	7370	17412	13520	10346	mrna24556.1-v1.0-hybrid	Fragaria vesca	0	95.31	KOG1506	GO:0004478,GO:0006556,GO:0005524
locus_00430	497	452	86	146	902	GSVIVT01021382001	Vitis vinifera	2e-167	56.13	KOG1605	GO:0005515
locus_00431	102	76	64	72	40	PGSC0003DMP400043873	Solanum tuberosum	7e-70	78.29
locus_00432	750	1168	248	210	1890	GSVIVT01014902001	Vitis vinifera	0	62.84	KOG0157	GO:0005506,GO:0009055,GO:0016705,GO:0020037,GO:0055114
locus_00433	4665	2445	1466	1381	2771	mgv1a016108m	Mimulus guttatus	2e-75	79.85	KOG0537	GO:0020037
locus_00434	10626	7252	4506	4627	5036	Eucgr.K00787.2	Eucalyptus grandis	0	70.18		GO:0004190,GO:0006508,GO:0006629
locus_00435	156	118	74	73	1092	Medtr3g106820.1	Medicago truncatula	2e-60	78.51		GO:0045263,GO:0015986,GO:0015078
locus_00436	344	283	153	198	228	GSVIVT01027000001	Vitis vinifera	0	64.77
locus_00437	1410	494	1196	1107	264	Lus10023080	Linum usitatissimum	0	88.4	KOG0257	GO:0030170,GO:0009058,GO:0016740,GO:0016769
locus_00438	4404	14589	1009	526	35478	28102.m000110		0	81.71	KOG1269	GO:0008168,GO:0008152
locus_00439	3280	24539	9442	15460	11834	mrna20982.1-v1.0-hybrid	Fragaria vesca	2e-155	65.12	KOG1595	GO:0005515
locus_00440	8	2191	25	74	1988	MDP0000769741	Malus domestica	4e-54	84.85	KOG0029	GO:0009055,GO:0016491,GO:0055114,GO:0050660,GO:0008033
locus_00441	95	670	19	98	7426	ppa006993m	Prunus persica	0	88.86	KOG0069	GO:0016616,GO:0051287,GO:0008152,GO:0055114,GO:0048037
locus_00442	250	155	106	103	242	cassava4.1_005757m	Manihot esculenta	0	79.37
locus_00443	440	10745	976	1504	5398	Solyc12g013690.1.1	Solanum lycopersicum	0	62.59	KOG2614	GO:0009055,GO:0016491,GO:0055114,GO:0016705,GO:0016117,GO:0004497
locus_00444	106	1680	243	296	1532	GSVIVT01015676001	Vitis vinifera	5e-38	51.52	KOG1284	GO:0003935,GO:0009231,GO:0008686
locus_00445	82	144	57	70	88	mgv1a026843m	Mimulus guttatus	5e-50	62.03	KOG1187	GO:0004672,GO:0005524,GO:0006468
locus_00446	450	336	239	420	500	GSVIVT01033783001	Vitis vinifera	2e-126	52.88	KOG2071	GO:0008270,GO:0005622
locus_00447	1570	1980	984	2062	2158	orange1.1g000028m	Citrus sinensis	0	51.06		GO:0008104
locus_00448	166	374	43	56	478	evm.model.supercontig_91.80	Carica papaya	4e-175	84.4	KOG0698	GO:0003824
locus_00449	14	138	32	40	140
locus_00450	140	254	61	70	315	GSVIVT01033555001	Vitis vinifera	0	59.44	KOG2525	GO:0009058,GO:0005524,GO:0009396,GO:0004326
locus_00451	164	248	66	78	162	GSVIVT01023098001	Vitis vinifera	5e-155	68.35
locus_00452	1214	1026	804	1141	1781	Gorai.011G240500.1	Gossypium raimondii	0	63.92	KOG1235
locus_00453	424	264	378	437	300
locus_00454	28	824	108	194	984	Potri.017G011900.4	Populus trichocarpa	3e-25	41.45
locus_00455	1198	1018	989	1304	1018	PGSC0003DMP400007608	Solanum tuberosum	0	79.94
locus_00456	404	413	149	196	300	Solyc06g073900.2.1	Solanum lycopersicum	9e-65	63.51
locus_00457	242	1210	206	315	2120	ppa023276m	Prunus persica	1e-54	42.45	KOG4658	GO:0005515,GO:0043531,GO:0007165,GO:0005622,GO:0045087,GO:0031224,GO:0004888,GO:0006915,GO:0005524
locus_00458	196	344	80	66	1368	PGSC0003DMP400027518	Solanum tuberosum	0	64.19
locus_00459	705	4846	664	191	2720	PGSC0003DMP400025570	Solanum tuberosum	3e-103	60.16
locus_00460	69	228	25	26	196
locus_00461	277	203	98	174	262
locus_00462	858	3574	1234	2360	1546	GSVIVT01031748001	Vitis vinifera	7e-172	76.53	KOG2395
locus_00463	32	4820	706	1029	3734	PGSC0003DMP400051212	Solanum tuberosum	0	39.98
locus_00464	2550	2248	1252	1860	2382	GSVIVT01001086001	Vitis vinifera	0	60.32	KOG4206	GO:0003676
locus_00465	493	551	275	380	1440	Solyc03g007530.2.1	Solanum lycopersicum	0	67.83	KOG0054	GO:0005524,GO:0016887,GO:0042626,GO:0006810,GO:0055085,GO:0016021
locus_00466	104	109	20	25	1478	Ciclev10014196m	Citrus clementina	0	67.58	KOG1065	GO:0005975,GO:0004553
locus_00467	1037	1622	142	726	39368	Glyma02g41700.1	Glycine max	0	85	KOG0651	GO:0005524
locus_00468	2867	4910	7430	6456	8429
locus_00469	6	336	40	108	208
locus_00470	43	2424	335	830	1142	30204.m001757	Ricinus communis	8e-121	46.98	KOG0472	GO:0005515
locus_00471	1	51	1	8	92
locus_00472	21506	23436	10639	16846	22101	mgv1a003339m	Mimulus guttatus	0	85.24	KOG1257	GO:0016616,GO:0055114,GO:0051287
locus_00473	6360	7408	5500	8808	7304	mgv1a005944m	Mimulus guttatus	0	89.76	KOG1389	GO:0016747,GO:0008152
locus_00474	15886	12077	7791	8068	12528	Pavirv00019161m	Panicum virgatum	9e-104	99.33	KOG0027
locus_00475	104	57	22	30	122	Ciclev10014232m	Citrus clementina	5e-12	61.9		GO:0006306,GO:0003677
locus_00476	12786	10804	3099	4866	26320
locus_00477	1892	4292	980	1336	3522	Gorai.010G174700.3	Gossypium raimondii	2e-172	66.51	KOG2088	GO:0004806,GO:0006629,GO:0004091,GO:0016042
locus_00478	440	1160	166	159	903	mgv1a014552m	Mimulus guttatus	2e-108	80.33	KOG1944	GO:0016021
locus_00479	88	92	63	42	138
locus_00480	826	7226	3640	10960	14686	Glyma09g05100.1	Glycine max	3e-58	50		GO:0005515
locus_00481	1237	1936	40	468	14784	Gorai.002G037900.1	Gossypium raimondii	0	92.95	KOG0538	GO:0003824,GO:0055114,GO:0016491,GO:0018580
locus_00482	879	652	326	372	1140	Aquca_004_00396.4	Aquilegia coerulea	0	79.59	KOG1096	GO:0019239,GO:0009168
locus_00483	74	62	20	38	108
locus_00484	1380	525	714	738	452	GSVIVT01012074001	Vitis vinifera	0	78.72
locus_00485	462	17036	1356	3138	15020	Thecc1EG001050t1	Theobroma cacao	0	68.37	KOG2787
locus_00486	9	66	10	28	54
locus_00487	300	220	284	372	224	ppa008182m	Prunus persica	3e-85	76.4		GO:0003676,GO:0008270
locus_00488	438	349	134	149	269	Potri.018G086200.1	Populus trichocarpa	2e-104	81.62	KOG0531	GO:0005515
locus_00489	2122	1722	2014	2508	1554	mgv1a008911m	Mimulus guttatus	3e-27	72.58	KOG1543	GO:0008234,GO:0006508
locus_00490	43	5983	70	90	4214	Eucgr.G00342.1	Eucalyptus grandis	8e-44	79.27	KOG2944
locus_00491	181	3883	320	652	3697	ppa003435m	Prunus persica	4e-129	74.49		GO:0008219,GO:0016021
locus_00492	600	32477	6478	11814	12976	orange1.1g022745m	Citrus sinensis	1e-171	83.21	KOG0698	GO:0003824
locus_00493	790	1615	495	524	1920	PGSC0003DMP400012151	Solanum tuberosum	0	52.18
locus_00494	2438	1053	1195	1496	841	Glyma18g05730.1	Glycine max	0	92.16	KOG0727	GO:0005524,GO:0009378,GO:0006281,GO:0006310,GO:0016887
locus_00495	1560	742	950	894	696	Solyc03g110880.2.1	Solanum lycopersicum	0	71.85	KOG0214	GO:0003677,GO:0003899,GO:0006351,GO:0032549
locus_00496	82	104	56	62	126
locus_00497	2438	6770	4064	4235	1916	Thecc1EG003892t1	Theobroma cacao	0	79.36	KOG0054	GO:0005524,GO:0016887,GO:0042626,GO:0006810,GO:0055085,GO:0016021
locus_00498	276	1256	103	551	19251	30076.m004578	Ricinus communis	2e-162	96.55		GO:0016020,GO:0009765
locus_00499	150	63	14	18	109	Thecc1EG013764t1	Theobroma cacao	0	57.27		GO:0015074
locus_00500	507	343	109	181	820
locus_00501	9416	7236	2135	3562	18123
locus_00502	60	110	30	38	104
locus_00503	1738	1728	2952	3878	1438	ppa000025m	Prunus persica	0	47.44	KOG0796
locus_00504	408	750	15	350	4748
locus_00505	100	812	350	452	658	Glyma16g05606.2	Glycine max	4e-99	55.67		GO:0005515,GO:0005737
locus_00506	306	330	112	138	328	Potri.002G043500.1	Populus trichocarpa	5e-151	65		GO:0003700,GO:0043565,GO:0006355
locus_00507	7370	3358	14098	9764	2162	Gorai.012G076000.1	Gossypium raimondii	1e-174	88.81	KOG0815	GO:0003735,GO:0006414,GO:0005622,GO:0005840,GO:0042254
locus_00508	1178	476	1676	1174	316
locus_00509	97558	43784	137776	93126	33539	29904.m002922	Ricinus communis	0	88.57	KOG0052	GO:0003924,GO:0005525
locus_00510	253	692	103	97	2938	Thecc1EG035270t1	Theobroma cacao	0	53.86	KOG1187	GO:0004672,GO:0005524,GO:0006468,GO:0005509
locus_00511	36	1151	345	745	770	ppa001610m	Prunus persica	3e-09	50.98	KOG4658	GO:0005515,GO:0043531,GO:0006915,GO:0005524
locus_00512	13	26	12	20	37
locus_00513	48	60	40	70	58
locus_00514	3734	5328	3396	5594	5240	ppa009740m	Prunus persica	9e-114	68.82	KOG0037
locus_00515	4	3346	842	956	2859
locus_00516	1300	464	402	570	594	Thecc1EG025892t1	Theobroma cacao	0	67.52	KOG1427	GO:0005515
locus_00517	18	656	442	500	4751
locus_00518	109	246	44	110	522	27798.m000586		2e-10	72.97
locus_00519	10	14	2	9	42
locus_00520	2987	799	143	260	408	ppa007333m	Prunus persica	1e-179	66.13		GO:0016020
locus_00521	326	1864	490	781	2720	Potri.002G019200.2	Populus trichocarpa	6e-11	39.53
locus_00522	104	444	16	80	3148	27798.m000608		0	83.41	KOG1458	GO:0042578,GO:0005975
locus_00523	310	509	193	204	594	Ciclev10022696m	Citrus clementina	1e-72	73.29	KOG3158
locus_00524	272	262	157	318	484	mrna21516.1-v1.0-hybrid	Fragaria vesca	8e-25	37.88
locus_00525	23	22	17	12	28
locus_00526	974	784	476	617	724	Glyma13g34470.1	Glycine max	0	68.27	KOG2502	GO:0005515
locus_00527	126	3372	434	458	2887	Medtr1g083780.1	Medicago truncatula	4e-39	40.98
locus_00528	921	27506	21792	42022	18988	Ciclev10024819m	Citrus clementina	0	74.37		GO:0005515,GO:0055114,GO:0046872,GO:0016702
locus_00529	310	233	1800	1564	206	orange1.1g014198m	Citrus sinensis	8e-115	71.43	KOG2852	GO:0016491,GO:0055114
locus_00530	448	286	82	86	238	Solyc12g055740.1.1	Solanum lycopersicum	0	59.96	KOG3662	GO:0016787
locus_00531	1090	1362	481	596	1534	Solyc12g042950.1.1	Solanum lycopersicum	0	86.99		GO:0005471,GO:0005524,GO:0006810,GO:0016021
locus_00532	166	249	138	257	540	mgv1a009189m	Mimulus guttatus	9e-19	34.68	KOG0627	GO:0003700,GO:0043565,GO:0006355,GO:0005634
locus_00533	3218	6905	258	2151	62868	PGSC0003DMP400017746	Solanum tuberosum	0	84.04
locus_00534	6704	0	2	3	274
locus_00535	0	6	3	2	8
locus_00536	3084	3110	1911	1649	3780	cassava4.1_004565m	Manihot esculenta	0	67.51	KOG2501	GO:0016209,GO:0016491,GO:0055114,GO:0047134
locus_00537	304	292	18	58	6062	Solyc01g080280.2.1	Solanum lycopersicum	0	88.49	KOG0683	GO:0004356,GO:0006807,GO:0006542
locus_00538	11598	8692	61012	38458	7212	PGSC0003DMP400048925	Solanum tuberosum	8e-103	98
locus_00539	200	166	8	76	1240	Gorai.002G190000.1	Gossypium raimondii	4e-75	67.96		GO:0030145,GO:0015979,GO:0009523,GO:0016021
locus_00540	2176	1032	1108	1351	826	GSVIVT01012103001	Vitis vinifera	0	81.69	KOG1917
locus_00541	111	494	34	80	1010	Thecc1EG042520t1	Theobroma cacao	7e-88	33.18	KOG1187	GO:0004672,GO:0005524,GO:0006468
locus_00542	3030	2189	1175	1259	1835	Bra010712	Brassica rapa	0	83.44	KOG2189	GO:0015078,GO:0015991,GO:0033177
locus_00543	9	291	71	174	239
locus_00544	2	62	16	42	48
locus_00545	1158	16832	4628	8174	13462	PGSC0003DMP400052847	Solanum tuberosum	2e-146	58.59
locus_00546	10	60	8	12	102
locus_00547	95	422	59	88	889	mrna04856.1-v1.0-hybrid	Fragaria vesca	2e-14	31.43		GO:0005515,GO:0007165,GO:0005622,GO:0045087,GO:0031224,GO:0004888
locus_00548	3928	3131	2604	3356	11328	Ciclev10004137m	Citrus clementina	0	83.6	KOG0399	GO:0008152,GO:0055114,GO:0016491,GO:0015930,GO:0006537,GO:0006807
locus_00549	1676	16503	9274	24368	21466	PGSC0003DMP400046748	Solanum tuberosum	2e-152	57.07
locus_00550	460	799	310	373	736	Eucgr.K00904.1	Eucalyptus grandis	0	69.84		GO:0004143,GO:0007205
locus_00551	106	776	14	62	1579
locus_00552	19124	7022	24456	17579	5957	mrna07395.1-v1.0-hybrid	Fragaria vesca	5e-111	91.12	KOG0865	GO:0003755,GO:0006457
locus_00553	4	72	4	5	38
locus_00554	448	13221	312	858	4992
locus_00555	18	3	6	6	4
locus_00556	1698	8540	3192	4603	13404	PGSC0003DMP400006491	Solanum tuberosum	1e-41	61.44
locus_00557	174	30	78	93	46	Eucgr.J01270.1	Eucalyptus grandis	5e-29	72.73
locus_00558	1343	998	688	1162	820	GSVIVT01034512001	Vitis vinifera	0	67.41	KOG2871
locus_00559	1640	1798	1114	919	2630	30147.m013974	Ricinus communis	2e-175	88.35	KOG2450	GO:0016491,GO:0008152,GO:0055114
locus_00560	296	240	58	112	328	evm.model.supercontig_5.258	Carica papaya	0	61.66	KOG1187	GO:0004672,GO:0005524,GO:0006468
locus_00561	9286	4533	3580	2796	4736	orange1.1g010824m	Citrus sinensis	0	67.19	KOG0190	GO:0045454
locus_00562	100	220	316	453	218
locus_00563	58	22	3	4	36
locus_00564	21269	12148	17650	19076	6100	ppa005633m	Prunus persica	0	98	KOG1376	GO:0051258,GO:0043234,GO:0003924,GO:0005525,GO:0006184,GO:0007017,GO:0005874
locus_00565	164	77	41	34	112	MDP0000299139	Malus domestica	9e-43	31.7		GO:0005515
locus_00566	2723	22111	28760	58300	13230	Solyc10g081980.1.1	Solanum lycopersicum	8e-82	54.43
locus_00567	1010	1282	1454	1763	1184	evm.model.supercontig_12.203	Carica papaya	1e-136	55.43		GO:0005515
locus_00568	286	3714	560	866	1906	ppa007890m	Prunus persica	1e-148	82.28		GO:0005515
locus_00569	996	1785	1431	2280	1686	Solyc06g076280.1.1	Solanum lycopersicum	1e-105	43.88
locus_00570	558	5587	221	293	8138	mgv1a003286m	Mimulus guttatus	1e-72	40.91		GO:0004806,GO:0006629
locus_00571	3236	1950	2327	2384	1716	PGSC0003DMP400016608	Solanum tuberosum	0	86.52
locus_00572	735	456	40	100	7159	PGSC0003DMP400004990	Solanum tuberosum	0	87.54
locus_00573	233	3330	316	530	1865	Potri.001G217800.1	Populus trichocarpa	1e-177	69.63	KOG2495	GO:0016491,GO:0050660,GO:0055114
locus_00574	3296	678	348	169	3744	Potri.017G096400.1	Populus trichocarpa	4e-78	48.31	KOG1187	GO:0004672,GO:0005524,GO:0006468
locus_00575	351	363	40	380	1842	GSVIVT01024454001	Vitis vinifera	2e-129	77.55		GO:0005506
locus_00576	1153	376	114	67	3346	cassava4.1_005890m	Manihot esculenta	0	83.78	KOG0626	GO:0004553,GO:0005975
locus_00577	122	399	60	62	298	Eucgr.F03738.5	Eucalyptus grandis	0	86.84	KOG2288	GO:0008378,GO:0006486,GO:0016020
locus_00578	18917	8160	9992	9628	6328	Aquca_005_00057.1	Aquilegia coerulea	0	90.31	KOG0452	GO:0008152
locus_00579	483	1348	142	196	5530	Thecc1EG001595t1	Theobroma cacao	2e-126	66.55		GO:0003677,GO:0006355
locus_00580	1424	1408	2138	2318	1048	cassava4.1_008837m	Manihot esculenta	5e-178	68.78	KOG2652	GO:0006367,GO:0005672,GO:0003702
locus_00581	1070	843	781	916	795	Ciclev10000069m	Citrus clementina	0	57.66	KOG1981
locus_00582	154	94	32	27	390	PGSC0003DMP400054301	Solanum tuberosum	3e-134	56.05
locus_00583	436	456	166	200	446	Solyc05g015820.2.1	Solanum lycopersicum	2e-117	56.73
locus_00584	776	844	442	394	672	Solyc12g006550.1.1	Solanum lycopersicum	1e-99	77.89	KOG1765	GO:0042254,GO:0005634
locus_00585	716	738	636	652	1260	PGSC0003DMP400030097	Solanum tuberosum	0	65.27
locus_00586	1644	2757	367	2216	15754	Phvul.001G108700.1	Phaseolus vulgaris	0	83.37		GO:0016491,GO:0046872,GO:0055114
locus_00587	57	293	77	106	228	Gorai.007G350200.4	Gossypium raimondii	3e-27	85.45		GO:0016020
locus_00588	809	10798	2263	4130	6353	GSVIVT01019117001	Vitis vinifera	2e-126	95.54	KOG2881	GO:0016020
locus_00589	12	158	38	97	88
locus_00590	0	32	6	13	14
locus_00591	10	8	2	6	8
locus_00592	16	11	10	8	12
locus_00593	8	14	10	10	31
locus_00594	22	14	10	14	28
locus_00595	275	230	104	158	326	cassava4.1_029747m	Manihot esculenta	0	58.41
locus_00596	8	10	4	10	22
locus_00597	244	137	27	72	386
locus_00598	4	6	2	4	4	cassava4.1_029747m	Manihot esculenta	3e-07	63.89
locus_00599	2	24	13	46	14
locus_00600	307	156	278	232	124
locus_00601	16	19	14	10	24
locus_00602	4728	2444	1882	1816	1689	mgv1a003554m	Mimulus guttatus	0	78.37	KOG2597	GO:0004177,GO:0006508,GO:0005622
locus_00603	42	31	10	8	20
locus_00604	2	84	26	116	42
locus_00605	5	152	34	187	52
locus_00606	33720	15674	22536	14636	8312	ppa005779m	Prunus persica	0	92.13	KOG2670	GO:0000287,GO:0004634,GO:0006096,GO:0000015
locus_00607	2910	3380	2280	3397	3414	Potri.005G258700.1	Populus trichocarpa	0	56.56		GO:0003677,GO:0005634
locus_00608	16	22	8	16	42
locus_00609	62	90	48	80	98
locus_00610	4824	6350	1802	608	2478	Potri.002G095600.1	Populus trichocarpa	0	76.9	KOG0819	GO:0005509,GO:0005544
locus_00611	7622	11778	17362	15134	30829	Thecc1EG046375t1	Theobroma cacao	3e-47	100		GO:0015078,GO:0015991,GO:0033177
locus_00612	613	456	48	106	1261	29820.m000995	Ricinus communis	6e-123	72.8	KOG2332	GO:0008199,GO:0006879,GO:0006826,GO:0005488
locus_00613	214	198	78	97	1372	unknown	Lotus japonicus	2e-13	44.3
locus_00614	1310	25	22	14	32	Ciclev10014232m	Citrus clementina	0	67.29		GO:0006306,GO:0003677
locus_00615	1193	11124	1284	1817	35619	Gorai.012G037600.1	Gossypium raimondii	2e-96	91.22		GO:0003677,GO:0006355
locus_00616	376	4636	1824	3636	1629	Bradi2g33510.1	Brassica rapa	5e-12	52.38	KOG4585
locus_00617	802	1635	718	1062	1412	GSVIVT01019397001	Vitis vinifera	8e-60	33.77
locus_00618	254	150	50	72	290
locus_00619	432	1950	168	181	3110	Bradi3g03170.1	Brassica rapa	1e-21	28.98		GO:0005515
locus_00620	494	258	222	174	252	Solyc01g006980.2.1	Solanum lycopersicum	0	87.73	KOG2926
locus_00621	226	428	93	183	1214	cassava4.1_017429m	Manihot esculenta	2e-51	75.23		GO:0003735,GO:0006412,GO:0005622,GO:0005840
locus_00622	113	160	52	52	90	GSVIVT01036789001	Vitis vinifera	3e-40	56.82
locus_00623	4628	3898	544	416	5612	mgv1a005170m	Mimulus guttatus	0	87.47	KOG1383	GO:0016831,GO:0030170,GO:0019752,GO:0006536,GO:0004351
locus_00624	262	252	120	196	990	Bradi2g42040.1	Brassica rapa	8e-76	79.08
locus_00625	112	2250	291	834	1367	GSVIVT01027480001	Vitis vinifera	0	73.81	KOG1432	GO:0016787
locus_00626	338	1802	2222	3936	594	30179.m000576	Ricinus communis	6e-06	77.78		GO:0004553,GO:0005975
locus_00627	329	1913	2359	4226	460	29760.m000183	Ricinus communis	9e-06	85.71		GO:0005975,GO:0004553
locus_00628	1086	7878	8252	14754	1836	Glyma17g07270.1	Glycine max	9e-62	81.36		GO:0004553,GO:0005975,GO:0016762,GO:0006073,GO:0005618,GO:0048046
locus_00629	1000	1270	718	901	936	MDP0000242615	Malus domestica	3e-14	64.41
locus_00630	4660	3278	2701	3038	24188	GSVIVT01004084001	Vitis vinifera	0	87.32	KOG0258	GO:0030170,GO:0009058,GO:0016740,GO:0016769
locus_00631	578	551	520	706	389	Thecc1EG020537t2	Theobroma cacao	5e-120	75.61	KOG1657	GO:0003677,GO:0043565,GO:0005622
locus_00632	148	7624	3926	592	28979	Potri.014G174400.1	Populus trichocarpa	2e-82	49.8	KOG1642	GO:0003723,GO:0033897
locus_00633	14	22	7	6	30
locus_00634	1152	1952	795	584	3861	Solyc10g083520.1.1	Solanum lycopersicum	6e-83	84.14
locus_00635	1316	878	371	221	918	orange1.1g031225m	Citrus sinensis	6e-90	87.25	KOG1722	GO:0006412,GO:0005840,GO:0003735
locus_00636	1057	636	800	906	498	orange1.1g024109m	Citrus sinensis	0	91.54	KOG3106	GO:0046923,GO:0006621,GO:0016021
locus_00637	17	64	11	16	200	PGSC0003DMP400008760	Solanum tuberosum	0	50.9
locus_00638	448	431	305	396	1251	Carubv10009892m	Capsella rubella	1e-134	95.31	KOG0840	GO:0004252,GO:0006508
locus_00639	1144	722	440	434	850	29827.m002653	Ricinus communis	0	71.59	KOG1062	GO:0006886,GO:0016192,GO:0030117,GO:0005515
locus_00640	2	22	10	8	536	GSVIVT01021309001	Vitis vinifera	2e-102	76.06		GO:0016788,GO:0006629
locus_00641	195	2410	377	1210	6880	mgv1a009604m	Mimulus guttatus	1e-102	65.23		GO:0003677,GO:0006355
locus_00642	335	386	154	196	1084	Thecc1EG041072t2	Theobroma cacao	1e-108	82.14	KOG0141	GO:0016627,GO:0055114,GO:0003995,GO:0016491
locus_00643	59	70	23	37	68	Cucsa.102050.16	Cucumis sativus	1e-07	24.32		GO:0003677,GO:0006355
locus_00644	47941	14962	16820	19784	11472	Medtr8g018230.1	Medicago truncatula	0	92.12	KOG0005	GO:0005515
locus_00645	2150	738	782	882	584	GRMZM2G419844_T01	Zea mays	4e-12	62.75
locus_00646	2634	765	917	1086	598	Solyc04g071440.2.1	Solanum lycopersicum	4e-13	76.19	KOG2502	GO:0005515
locus_00647	893	1496	323	438	1496	mgv1a000477m	Mimulus guttatus	1e-132	44.05	KOG1187	GO:0004672,GO:0005524,GO:0006468
locus_00648	788	601	306	308	658	PGSC0003DMP400047811	Solanum tuberosum	5e-115	45.33
locus_00649	11	6	2	8	17
locus_00650	1697	2619	1916	1954	2512	cassava4.1_009647m	Manihot esculenta	2e-107	59.92	KOG0698	GO:0003824
locus_00651	206	82	107	134	209
locus_00652	212	1068	192	208	3648	MDP0000278224	Malus domestica	8e-80	35.39	KOG0472	GO:0005515,GO:0043531,GO:0006915,GO:0005524
locus_00653	306	526	190	220	790	ppa000666m	Prunus persica	0	64.86	KOG0061	GO:0005524,GO:0016887
locus_00654	450	7371	1076	1454	5386	Potri.018G130100.1	Populus trichocarpa	1e-62	48.53
locus_00655	2028	9099	3368	3939	6385	GSVIVT01018050001	Vitis vinifera	7e-149	80.8
locus_00656	110	138	71	76	106
locus_00657	1294	2228	482	463	2580	Thecc1EG006841t2	Theobroma cacao	0	76.84	KOG1471
locus_00658	168	8	6	28	22	Gorai.006G149000.1	Gossypium raimondii	1e-66	49.1		GO:0004842,GO:0016567,GO:0000151
locus_00659	179	92	65	30	106	Thecc1EG021999t4	Theobroma cacao	5e-51	36.87
locus_00660	3	7	7	6	20
locus_00661	74606	21000	6422	8143	14484	evm.model.supercontig_755.1	Carica papaya	0	52.27
locus_00662	197	841	228	426	678	Medtr7g072120.1	Medicago truncatula	5e-21	31.73
locus_00663	69	134	109	160	132	Sb01g043460.1	Sorghum bicolor	1e-17	48.65	KOG0320
locus_00664	105	226	86	142	190	Potri.003G133000.1	Populus trichocarpa	2e-175	39.96		GO:0008270
locus_00665	14	101	2	13	574	Aquca_027_00217.1	Aquilegia coerulea	0	62.56		GO:0016746,GO:0016747,GO:0006633,GO:0016020,GO:0008610
locus_00666	649	590	194	243	826	mrna13736.1-v1.0-hybrid	Fragaria vesca	2e-26	58.24
locus_00667	1058	578	464	726	710	29804.m001500	Ricinus communis	0	67.83	KOG1330	GO:0055085,GO:0016021
locus_00668	46	1356	496	937	1518
locus_00669	5194	3452	3152	3100	2634	Potri.009G137800.5	Populus trichocarpa	0	96.93	KOG1351	GO:0005524,GO:0016820,GO:0015991,GO:0033178,GO:0046933,GO:0046961,GO:0015992,GO:0046034,GO:0016469
locus_00670	944	120	66	1926	3774	MDP0000174676	Malus domestica	0	78.87		GO:0004553,GO:0005975
locus_00671	3006	2232	2302	5074	1554	cassava4.1_011066m	Manihot esculenta	0	79.48	KOG1515	GO:0016787,GO:0008152
locus_00672	414	5428	652	1336	5543	GSVIVT01025091001	Vitis vinifera	0	86.34	KOG0660	GO:0004672,GO:0005524,GO:0006468
locus_00673	8749	4355	12198	10462	2624	mrna05857.1-v1.0-hybrid	Fragaria vesca	2e-142	91.59	KOG0877	GO:0003723,GO:0003735,GO:0006412,GO:0005622,GO:0005840
locus_00674	182	130	80	83	62	mrna30200.1-v1.0-hybrid	Fragaria vesca	6e-136	58.4	KOG1493
locus_00675	11470	3412	6901	8052	5440	PGSC0003DMP400015807	Solanum tuberosum	5e-139	80.51
locus_00676	182	306	114	188	294	Thecc1EG007736t1	Theobroma cacao	9e-93	51.01
locus_00677	12526	12421	9212	15420	6113	29929.m004574	Ricinus communis	0	89.6	KOG2297	GO:0005488
locus_00678	1775	1222	1506	2974	1172	GSVIVT01020162001	Vitis vinifera	0	56.95
locus_00679	1442	1087	1456	1067	802	Lus10035878	Linum usitatissimum	4e-58	93.68	KOG3475	GO:0003735,GO:0006412,GO:0005622,GO:0005840
locus_00680	1114	350	443	445	1038	ppa007145m	Prunus persica	2e-149	86.44
locus_00681	109	904	366	1070	661	PGSC0003DMP400016150	Solanum tuberosum	0	50.61
locus_00682	23	34	4	8	240
locus_00683	40	25	22	18	54
locus_00684	1115	1738	203	590	2880	evm.model.supercontig_11.15	Carica papaya	0	71.63	KOG2532	GO:0055085,GO:0016021
locus_00685	7125	1058	2128	1398	1354	Potri.008G084800.4	Populus trichocarpa	0	88.97	KOG1262	GO:0008762,GO:0016491,GO:0050660,GO:0055114
locus_00686	3386	2490	1352	2706	1738	Potri.003G023300.2	Populus trichocarpa	0	66.15
locus_00687	1770	1436	1217	1993	1251	Ciclev10013782m	Citrus clementina	0	64.51	KOG0192	GO:0006468,GO:0004672
locus_00688	2486	4108	6438	5648	6877	Aquca_061_00026.1	Aquilegia coerulea	3e-63	50.66	KOG0472	GO:0005515
locus_00689	196	116	33	36	138	ppa004830m	Prunus persica	0	75.19	KOG1814	GO:0008270,GO:0005515,GO:0003824
locus_00690	5209	4807	2086	4158	7026	GSVIVT01024674001	Vitis vinifera	6e-80	50	KOG3160
locus_00691	708	442	986	1012	418	cassava4.1_007967m	Manihot esculenta	3e-88	44.42
locus_00692	52	53	34	45	94	Lus10027697	Linum usitatissimum	1e-22	82.98	KOG4567	GO:0005097,GO:0032313,GO:0005622
locus_00693	17	19	10	12	23	Solyc07g008000.2.1	Solanum lycopersicum	9e-14	69.77	KOG2058	GO:0005097,GO:0032313,GO:0005622
locus_00694	67	56	5	27	49	Solyc08g081260.1.1	Solanum lycopersicum	1e-94	57.14
locus_00695	889	850	610	862	1100	mgv1a002604m	Mimulus guttatus	0	72.9	KOG4567	GO:0005097,GO:0032313,GO:0005622
locus_00696	513	1870	1560	2220	694	Gorai.010G003200.1	Gossypium raimondii	7e-143	65.36
locus_00697	1092	27126	23722	38584	17824	cassava4.1_002918m	Manihot esculenta	0	54.69	KOG1318
locus_00698	2795	1444	5268	3978	1184	PGSC0003DMP400049096	Solanum tuberosum	7e-61	88.68
locus_00699	2754	2398	4116	3785	1929	Eucgr.G02505.1	Eucalyptus grandis	3e-78	97.5	KOG1790	GO:0003735,GO:0006412,GO:0005622,GO:0005840
locus_00700	176	1338	430	288	848	Solyc08g077680.2.1	Solanum lycopersicum	4e-39	58.33
locus_00701	308	1046	96	254	714	PGSC0003DMP400055018	Solanum tuberosum	2e-28	55.43
locus_00702	1955	980	1353	1996	1496	Lus10032590	Linum usitatissimum	0	65.28	KOG2812	GO:0003676
locus_00703	152	2182	338	352	3498	Medtr2g009970.1	Medicago truncatula	4e-06	26.85
locus_00704	632	508	408	316	312
locus_00705	173	260	90	76	846	GSVIVT01008933001	Vitis vinifera	2e-94	82.04	KOG3311	GO:0003723,GO:0003735,GO:0006412,GO:0005622,GO:0005840
locus_00706	42	23	4	36	54
locus_00707	2999	1661	412	3215	3830	Fructan 1-exohydrolase Iia	Helianthus tuberosus	3e-38	58.31	KOG0228
locus_00708	14	10	2	14	22
locus_00709	28	14	2	20	30
locus_00710	2034	1538	886	789	694	Ciclev10030645m	Citrus clementina	1e-64	49.1
locus_00711	709	706	268	352	717	Gorai.008G149300.2	Gossypium raimondii	0	70.82	KOG0737	GO:0005524,GO:0009378,GO:0006281,GO:0006310
locus_00712	230	1494	796	1024	1348
locus_00713	2598	6569	1917	3340	5031	mgv1a000867m	Mimulus guttatus	0	88.84	KOG0205	GO:0000166,GO:0046872,GO:0003824,GO:0008152,GO:0016020,GO:0015662,GO:0006812,GO:0006754
locus_00714	2158	1400	1610	1333	1052	Gorai.011G147300.2	Gossypium raimondii	0	85.84	KOG1575	GO:0055114,GO:0016491
locus_00715	34	38	18	21	24
locus_00716	6	1718	4	2	6732	GSVIVT01011401001	Vitis vinifera	0	61.48	KOG1303
locus_00717	12	246	47	8	39	Cucsa.356110.1	Cucumis sativus	1e-35	42.68
locus_00718	226	515	160	195	654	GSVIVT01003708001	Vitis vinifera	3e-88	49.65
locus_00719	30	34	6	4	1382	Thecc1EG029761t1	Theobroma cacao	1e-57	50		GO:0055085,GO:0016021
locus_00720	42	154	15	15	508	ppa016992m	Prunus persica	3e-136	45.88	KOG1282	GO:0004185,GO:0006508
locus_00721	2964	2211	834	1016	4546	mgv1a005575m	Mimulus guttatus	0	84.58
locus_00722	217	219	56	79	524	Gorai.007G356300.2	Gossypium raimondii	6e-43	28.07	KOG4658	GO:0005515,GO:0043531,GO:0006915,GO:0005524
locus_00723	2572	11724	9850	15980	3097	Solyc05g050090.2.1	Solanum lycopersicum	4e-60	71.9		GO:0020037,GO:0006629,GO:0055114,GO:0016491
locus_00724	128	144	55	24	395	Potri.013G041400.1	Populus trichocarpa	5e-98	73.1		GO:0006355,GO:0005634
locus_00725	267	472	290	307	775	Solyc01g094290.2.1	Solanum lycopersicum	0	71.21	KOG1650	GO:0015299,GO:0006812,GO:0055085,GO:0016021,GO:0006813
locus_00726	10444	8562	17961	15411	16882	evm.model.supercontig_55.60	Carica papaya	9e-18	56.32
locus_00727	770	2901	1074	3438	1740	Eucgr.A02756.1	Eucalyptus grandis	5e-80	75.97		GO:0005515
locus_00728	174	614	372	620	944	orange1.1g020412m	Citrus sinensis	0	80.44		GO:0004601,GO:0020037,GO:0006979,GO:0055114
locus_00729	3745	2904	1016	1008	1798	Solyc07g045210.1.1	Solanum lycopersicum	0	75.47
locus_00730	208	328	128	172	554	27763.m000041		2e-86	70.91	KOG1030	GO:0005515
locus_00731	210641	134945	116856	114076	79522	Aquca_015_00375.1	Aquilegia coerulea	0	79.84	KOG0047	GO:0004096,GO:0020037,GO:0055114,GO:0006979,GO:0005506
locus_00732	2932	1332	1516	2043	1369	Gorai.010G141300.4	Gossypium raimondii	0	89.12		GO:0004427,GO:0009678,GO:0015992,GO:0016020
locus_00733	788	262	140	171	241	orange1.1g010610m	Citrus sinensis	5e-180	95.33	KOG2323	GO:0000287,GO:0004743,GO:0030955,GO:0006096
locus_00734	10252	8134	23931	12685	2764	cassava4.1_002359m	Manihot esculenta	0	80.62	KOG0569	GO:0022857,GO:0055085,GO:0016021
locus_00735	544	766	786	728	860	cassava4.1_001025m	Manihot esculenta	0	69.4	KOG1968	GO:0003689,GO:0005524,GO:0006260,GO:0005663,GO:0005622
locus_00736	214	189	125	211	1220	evm.model.supercontig_248.7	Carica papaya	1e-27	57.14		GO:0008937,GO:0015979,GO:0009536,GO:0051539,GO:0016992,GO:0009107
locus_00737	77	114	37	66	267
locus_00738	78	758	94	114	1086	PGSC0003DMP400018703	Solanum tuberosum	1e-118	38.58
locus_00739	432	407	90	156	744	Eucgr.K01888.1	Eucalyptus grandis	4e-55	54.97		GO:0006950
locus_00740	206	208	98	123	524	Solyc09g005620.2.1	Solanum lycopersicum	2e-137	67.88	KOG0911	GO:0009055,GO:0015035,GO:0045454
locus_00741	2130	12620	3544	5838	8730	Solyc03g118810.1.1	Solanum lycopersicum	6e-63	65.1	KOG0027	GO:0005509,GO:0007165,GO:0005578
locus_00742	568	1093	542	400	922	orange1.1g004808m	Citrus sinensis	0	75.03	KOG0338	GO:0003676,GO:0005524,GO:0008026,GO:0004386
locus_00743	622	409	210	188	417	Aquca_011_00131.1	Aquilegia coerulea	5e-80	89.43	KOG2104	GO:0006810,GO:0005622
locus_00744	2	11	1	1	228	29840.m000603	Ricinus communis	8e-138	51.86		GO:0016829,GO:0008152,GO:0000287,GO:0010333
locus_00745	104	431	420	934	174
locus_00746	0	2	0	0	12	MDP0000240651	Malus domestica	1e-06	50	KOG0061	GO:0005524,GO:0016887,GO:0016020
locus_00747	370	446	159	206	660
locus_00748	104	78	22	40	374	ppa007563m	Prunus persica	4e-127	70.31
locus_00749	714	1349	1709	3059	1124
locus_00750	296	598	136	160	542	Eucgr.G01684.2	Eucalyptus grandis	6e-72	59.67		GO:0006950
locus_00751	604	901	538	660	853	GSVIVT01027580001	Vitis vinifera	9e-106	63.07	KOG4666	GO:0016746,GO:0008152,GO:0008415
locus_00752	10	486	20	83	448	Thecc1EG039168t1	Theobroma cacao	0	63.94	KOG1187	GO:0004672,GO:0005524,GO:0006468
locus_00753	970	409	363	349	420	Thecc1EG037413t1	Theobroma cacao	0	67.53	KOG1430	GO:0003854,GO:0016616,GO:0006694,GO:0055114,GO:0003824,GO:0050662,GO:0044237,GO:0005783,GO:0009058,GO:0008831,GO:0045226
locus_00754	2	8	4	3	6	GSVIVT01008605001	Vitis vinifera	2e-18	57.58
locus_00755	1051	2872	921	812	2631	evm.model.supercontig_4.136	Carica papaya	0	58.48
locus_00756	6	18	10	4	18	Potri.015G103000.1	Populus trichocarpa	5e-23	62.03
locus_00757	8	14	8	5	14	Aquca_008_00192.1	Aquilegia coerulea	6e-12	44.29
locus_00758	3	8	6	0	18
locus_00759	1196	998	1212	2674	1101	mgv1a002650m	Mimulus guttatus	0	76.08	KOG1286	GO:0006810,GO:0055085,GO:0016020,GO:0015171,GO:0003333
locus_00760	125	82	170	171	92
locus_00761	2598	6454	23354	36534	2266	29908.m006054	Ricinus communis	6e-154	72.51
locus_00762	179	2632	503	681	1977	mrna01715.1-v1.0-hybrid	Fragaria vesca	8e-143	74.18		GO:0008883,GO:0050661,GO:0033014,GO:0055114,GO:0006813,GO:0004616,GO:0006098,GO:0016491,GO:0005737,GO:0004764
locus_00763	4690	2395	5388	4612	1746	mrna17076.1-v1.0-hybrid	Fragaria vesca	0	87.59	KOG1475	GO:0003735,GO:0006412,GO:0005840
locus_00764	24	20	14	24	26	GSVIVT01025625001	Vitis vinifera	1e-05	38.24
locus_00765	128	2638	716	1338	1733	Glyma08g09860.1	Glycine max	6e-76	46.58	KOG1187	GO:0004672,GO:0005524,GO:0006468
locus_00766	586	250	124	149	524	PGSC0003DMP400043302	Solanum tuberosum	1e-61	71.22
locus_00767	6	4	2	2	6
locus_00768	15	8	2	2	14
locus_00769	945	644	661	923	884	mgv1a001251m	Mimulus guttatus	0	78.15	KOG0207	GO:0000166,GO:0046872,GO:0003824,GO:0008152
locus_00770	20	14	8	8	18
locus_00771	10	8	4	8	12
locus_00772	19	8	6	6	12
locus_00773	46	10	8	6	15
locus_00774	12	2	0	2	6
locus_00775	2	4	2	0	6
locus_00776	2962	2064	2004	1720	1544	Gorai.004G282400.1	Gossypium raimondii	8e-86	91.6	KOG1755	GO:0003779,GO:0007010,GO:0015629,GO:0030036
locus_00777	20	10	2	6	8
locus_00778	8	6	3	6	5
locus_00779	36	16	10	18	28	Solyc11g006340.1.1	Solanum lycopersicum	6e-58	85.58	KOG2835	GO:0034023,GO:0006189,GO:0003824,GO:0005524,GO:0008152,GO:0008716,GO:0004638
locus_00780	32	46	21	20	34
locus_00781	15	56	16	24	28
locus_00782	6	32	12	12	12
locus_00783	18	44	14	24	18	Potri.008G069100.1	Populus trichocarpa	4e-23	55.7		GO:0005524
locus_00784	20	67	28	25	22	Potri.008G069100.1	Populus trichocarpa	3e-31	55.34		GO:0005524
locus_00785	5	27	18	12	10	Cucsa.136700.2	Cucumis sativus	5e-18	51.39		GO:0005524
locus_00786	38	96	62	49	31
locus_00787	6	24	18	14	10	Cucsa.136700.2	Cucumis sativus	3e-18	51.39		GO:0005524
locus_00788	27	68	20	35	30	Potri.010G188200.2	Populus trichocarpa	4e-52	78.26		GO:0005524
locus_00789	96	45	39	34	72
locus_00790	23	7	2	4	20
locus_00791	26	44	6	17	51
locus_00792	72	36	50	46	56
locus_00793	516	390	158	292	592	Thecc1EG037152t1	Theobroma cacao	1e-111	90.48	KOG1411	GO:0016740,GO:0030170,GO:0009058
locus_00794	22	5	3	3	12
locus_00795	20	4	1	5	14
locus_00796	13	10	4	6	24	orange1.1g008503m	Citrus sinensis	5e-11	54.55	KOG0042	GO:0016491,GO:0055114
locus_00797	30	28	14	24	25
locus_00798	12	4	2	2	15
locus_00799	872	880	797	914	942	Phvul.001G053000.1	Phaseolus vulgaris	4e-153	46.88	KOG0546	GO:0003755,GO:0006457
locus_00800	3111	2788	1450	2522	2404	Solyc03g113390.2.1	Solanum lycopersicum	0	83.27	KOG0032	GO:0004672,GO:0005524,GO:0006468,GO:0016773,GO:0009103,GO:0016020
locus_00801	2069	1644	888	1059	1286	Solyc05g050600.2.1	Solanum lycopersicum	0	87.68	KOG0446	GO:0003924,GO:0005525
locus_00802	632	249	580	450	246	Eucgr.D01687.2	Eucalyptus grandis	0	79.61	KOG2948
locus_00803	594	1769	222	242	1693	PGSC0003DMP400028010	Solanum tuberosum	2e-60	58.38
locus_00804	6888	5706	3212	4819	5236	cassava4.1_003396m	Manihot esculenta	0	79.88	KOG0123	GO:0003676,GO:0003723
locus_00805	4524	48236	23558	55278	19594	Gorai.011G289400.1	Gossypium raimondii	1e-150	69.02	KOG1595	GO:0005515,GO:0003676,GO:0008270
locus_00806	4081	3965	3454	4132	3846	GSVIVT01012042001	Vitis vinifera	6e-67	57.71	KOG0131	GO:0003676
locus_00807	6720	8657	17620	26586	6256	Potri.005G168700.1	Populus trichocarpa	1e-94	53.14		GO:0003700,GO:0006355
locus_00808	584	558	206	225	1164	Cucsa.156410.5	Cucumis sativus	0	75.75	KOG1337
locus_00809	2158	28415	21522	45356	11876	Gorai.011G289400.1	Gossypium raimondii	0	54.62	KOG1595	GO:0005515,GO:0003676,GO:0008270
locus_00810	2414	2058	2022	1984	2296	orange1.1g031498m	Citrus sinensis	2e-88	81.65	KOG1724	GO:0006511
locus_00811	2324	1799	1265	1473	1660	Glyma16g23590.1	Glycine max	0	80.69	KOG2884
locus_00812	123	224	78	71	228	Potri.017G136400.1	Populus trichocarpa	9e-42	48.19	KOG4658	GO:0005515,GO:0043531,GO:0006915,GO:0005524
locus_00813	8	58	6	10	108
locus_00814	2	38	2	2	38
locus_00815	2	54	2	4	36
locus_00816	888	7308	836	1154	12638	Thecc1EG021432t2	Theobroma cacao	0	70.7
locus_00817	8	42	6	16	84	ppa024462m	Prunus persica	7e-21	43	KOG4658	GO:0005515,GO:0043531,GO:0007165,GO:0005622,GO:0045087,GO:0031224,GO:0004888,GO:0006915,GO:0005524
locus_00818	476	3628	1994	2424	6966	PGSC0003DMP400034507	Solanum tuberosum	0	77.59
locus_00819	2	48	12	20	80
locus_00820	0	20	4	6	26
locus_00821	8638	2154	2012	2596	16998	Gorai.009G187600.1	Gossypium raimondii	0	89.61	KOG0047	GO:0004096,GO:0020037,GO:0055114,GO:0006979,GO:0005506
locus_00822	254	2868	534	1397	1410	Cucsa.050200.1	Cucumis sativus	7e-48	55.97	KOG3173	GO:0008270,GO:0003677
locus_00823	26809	6692	10721	13994	5560	Solyc03g083440.2.1	Solanum lycopersicum	0	86.15	KOG0399	GO:0016491,GO:0050660,GO:0055114,GO:0008152,GO:0015930,GO:0016638,GO:0006537,GO:0006807
locus_00824	1743	1700	1003	1594	1624	GSVIVT01033428001	Vitis vinifera	0	64.39	KOG1898	GO:0003676,GO:0005634
locus_00825	130	7470	13706	6116	5998	Bra037177	Brassica rapa	4e-16	62.5		GO:0006950,GO:0009415
locus_00826	546	1362	1068	1203	3282	Potri.005G138400.1	Populus trichocarpa	0	80.1	KOG2614	GO:0005515,GO:0055114,GO:0004497
locus_00827	60	2234	272	590	2872	Solyc01g109110.2.1	Solanum lycopersicum	0	50.83	KOG0082	GO:0004871,GO:0019001,GO:0007186
locus_00828	434	17954	6400	7812	4698	mgv1a000477m	Mimulus guttatus	6e-153	42.64	KOG1187	GO:0004672,GO:0005524,GO:0006468
locus_00829	7088	8244	2834	3318	3880	mgv1a005971m	Mimulus guttatus	0	78.74	KOG1305
locus_00830	804	1148	161	292	2066	Potri.008G046200.7	Populus trichocarpa	2e-36	39.47		GO:0005515
locus_00831	21734	4316	17592	15592	5928	Ciclev10021502m	Citrus clementina	0	92.33	KOG0223	GO:0016020,GO:0006810,GO:0005215
locus_00832	68	155	52	38	166
locus_00833	3564	2456	1460	2412	2694	GSVIVT01000336001	Vitis vinifera	0	84.36	KOG2450	GO:0016491,GO:0008152,GO:0055114,GO:0004491
locus_00834	84	7154	1902	6314	3754	Ciclev10028930m	Citrus clementina	4e-57	43.8		GO:0006355,GO:0003700
locus_00835	21	114	60	85	106	mgv1a000751m	Mimulus guttatus	3e-22	61.43	KOG1041	GO:0005515
locus_00836	11	22	16	22	28
locus_00837	1370	5177	2708	4733	5758	PGSC0003DMP400036770	Solanum tuberosum	0	52.38
locus_00838	15	136	11	14	218	Thecc1EG027696t4	Theobroma cacao	0	66.75		GO:0004553,GO:0005975
locus_00839	406	355	112	216	332	ppa011784m	Prunus persica	3e-104	76.8	KOG3292
locus_00840	280	391	142	116	514	PGSC0003DMP400046155	Solanum tuberosum	2e-112	36.76
locus_00841	2	18	12	12	17
locus_00842	1846	28335	3612	6316	19998	mgv1a001035m	Mimulus guttatus	0	72.01		GO:0016702,GO:0046872,GO:0055114,GO:0005515
locus_00843	9902	4361	16867	11131	2602	Thecc1EG042569t1	Theobroma cacao	3e-174	90.23	KOG0815	GO:0003735,GO:0006414,GO:0005622,GO:0005840,GO:0042254
locus_00844	5791	6042	38536	27361	4522	Aquca_018_00134.2	Aquilegia coerulea	2e-33	70		GO:0003735,GO:0006414,GO:0005622,GO:0005840
locus_00845	131484	12692	21468	9666	23746	Cucsa.085830.1	Cucumis sativus	0	90.65		GO:0004601,GO:0020037,GO:0006979,GO:0055114
locus_00846	17	1324	344	832	1564	orange1.1g042679m	Citrus sinensis	4e-13	40.5
locus_00847	605	5172	930	1044	2270	GSVIVT01037246001	Vitis vinifera	2e-67	45.52		GO:0005515
locus_00848	4425	4583	1946	2536	1071	Thecc1EG037071t1	Theobroma cacao	0	79.76	KOG0583	GO:0004672,GO:0005524,GO:0006468,GO:0007165
locus_00849	232	13566	2815	5602	4478	30170.m013972	Ricinus communis	1e-179	68.5	KOG0157	GO:0020037,GO:0016705,GO:0009055,GO:0005506
locus_00850	49	468	84	97	584
locus_00851	26	14	11	20	36
locus_00852	70	67	14	6	333	PGSC0003DMP400008292	Solanum tuberosum	5e-79	69.88
locus_00853	380	4619	1422	3570	10292	evm.model.supercontig_19.180	Carica papaya	5e-93	66.5
locus_00854	302	222	71	91	317
locus_00855	228	1662	84	224	4389	Solyc07g065340.1.1	Solanum lycopersicum	3e-177	71.94	KOG4750	GO:0009001,GO:0006535,GO:0005737
locus_00856	1481	1106	1817	1754	732	GSVIVT01033830001	Vitis vinifera	0	67.56	KOG1454
locus_00857	24	130	264	768	268
locus_00858	734	6322	544	669	5958	Potri.005G218200.1	Populus trichocarpa	4e-78	64.21		GO:0006355,GO:0005634
locus_00859	237	522	130	168	1260	Potri.011G080900.2	Populus trichocarpa	7e-97	91.61
locus_00860	12	8	6	2	30
locus_00861	11442	9338	7982	10082	5696	PGSC0003DMP400045947	Solanum tuberosum	0	86.88
locus_00862	1208	862	734	820	802	GSVIVT01014409001	Vitis vinifera	0	76.42	KOG1931
locus_00863	94	1732	304	398	979
locus_00864	1916	1766	444	614	1645	Phvul.005G139900.1	Phaseolus vulgaris	0	65.5	KOG4412	GO:0005515
locus_00865	5849	3054	1349	1782	3395	GSVIVT01019527001	Vitis vinifera	0	79.85	KOG1256	GO:0003824,GO:0008152
locus_00866	146	2878	296	470	2570	PGSC0003DMP400039700	Solanum tuberosum	8e-54	82.83
locus_00867	9731	8	12	29	734
locus_00868	2237	1278	560	1149	1278	PGSC0003DMP400037346	Solanum tuberosum	0	50.47
locus_00869	5588	4795	55931	13598	4850	PGSC0003DMP400022679	Solanum tuberosum	5e-59	75
locus_00870	294	166	72	147	148	30147.m013944	Ricinus communis	3e-103	76.68	KOG1715	GO:0003735,GO:0006412,GO:0005622,GO:0005840
locus_00871	2	45	2	2	1140	Glyma13g34731.1	Glycine max	5e-162	41.32	KOG0027	GO:0055085,GO:0016021,GO:0005509,GO:0007165,GO:0005578
locus_00872	20	46	0	0	738	GSVIVT01018092001	Vitis vinifera	7e-95	62.61
locus_00873	1112	12042	8928	14490	10132	mgv1a004898m	Mimulus guttatus	2e-167	51.03	KOG1192	GO:0016758,GO:0008152
locus_00874	166	164	14	36	1870	Eucgr.F04149.1	Eucalyptus grandis	2e-90	69.68	KOG1662	GO:0046933,GO:0015986,GO:0005886,GO:0045261
locus_00875	744	366	1198	814	269	orange1.1g030128m	Citrus sinensis	7e-128	96.7	KOG0397	GO:0003735,GO:0006412,GO:0005622,GO:0005840
locus_00876	15460	15340	12096	15052	11818	Solyc01g108500.2.1	Solanum lycopersicum	0	67.45	KOG0148	GO:0003676
locus_00877	3026	698	972	848	754	Gorai.011G023100.1	Gossypium raimondii	0	78.4	KOG1947
locus_00878	10075	3833	9676	10468	3596	GSVIVT01029383001	Vitis vinifera	0	85.66	KOG1041	GO:0005515
locus_00879	34	102	32	34	135
locus_00880	1500	28917	3033	2720	27477	Aquca_004_00603.1	Aquilegia coerulea	8e-10	58.62
locus_00881	33819	7058	5584	7334	12318	Potri.010G133900.1	Populus trichocarpa	0	74.55	KOG0788	GO:0004014,GO:0006597,GO:0008295
locus_00882	416	7366	1980	3462	7927	Solyc06g082080.2.1	Solanum lycopersicum	5e-154	62.72	KOG0698	GO:0003824
locus_00883	1006	1294	125	104	1106	Phvul.001G114100.1	Phaseolus vulgaris	3e-13	46.81		GO:0006950,GO:0009415
locus_00884	46	236	16	26	179	mgv1a010783m	Mimulus guttatus	8e-12	39.81
locus_00885	39	25	32	15	15
locus_00886	2170	936	348	744	1086
locus_00887	32	6	6	9	17
locus_00888	68	8	4	11	19
locus_00889	32	7190	119	212	5966	cassava4.1_016821m	Manihot esculenta	1e-31	40.54		GO:0005515
locus_00890	5276	7410	6726	7710	4094	mgv1a014708m	Mimulus guttatus	5e-132	100	KOG0070	GO:0005525,GO:0005622,GO:0007264
locus_00891	430	896	273	306	788	cassava4.1_002228m	Manihot esculenta	0	48.48		GO:0005515,GO:0004842,GO:0016567,GO:0000151
locus_00892	100	731	82	118	442	mgv1a020440m	Mimulus guttatus	7e-100	52.9	KOG1187	GO:0004672,GO:0005524,GO:0006468
locus_00893	426	808	370	522	713	GSVIVT01035608001	Vitis vinifera	4e-178	80	KOG1455
locus_00894	180	306	202	168	195	Solyc02g070560.2.1	Solanum lycopersicum	0	62.16		GO:0008963,GO:0016021,GO:0016020
locus_00895	22	794	289	276	2434	PGSC0003DMP400001318	Solanum tuberosum	0	75.22
locus_00896	283	356	80	54	640	GSVIVT01029461001	Vitis vinifera	5e-125	63	KOG2761
locus_00897	64	90	28	31	61	Solyc02g064630.2.1	Solanum lycopersicum	2e-30	40.98		GO:0003677,GO:0006334,GO:0000786,GO:0005634
locus_00898	1806	1568	1166	1931	1268	Thecc1EG004502t1	Theobroma cacao	0	83.78	KOG0374	GO:0016787
locus_00899	5089	4218	5382	6119	3446	Phvul.006G019800.1	Phaseolus vulgaris	7e-114	78.41	KOG1668	GO:0003746,GO:0006414,GO:0005853
locus_00900	3540	3106	3501	4158	2616	PGSC0003DMP400002356	Solanum tuberosum	2e-110	99.34
locus_00901	308	434	122	148	674	29661.m000950	Ricinus communis	1e-72	48.78
locus_00902	4	68	42	79	64
locus_00903	247	7402	4245	6208	8610	29820.m001029	Ricinus communis	3e-151	51.95		GO:0003700,GO:0043565,GO:0006355
locus_00904	1032	828	156	209	1490	Thecc1EG014418t2	Theobroma cacao	0	37.23	KOG4658	GO:0005515,GO:0043531
locus_00905	758	1222	656	553	1242	MDP0000227203	Malus domestica	1e-34	55.94
locus_00906	894	942	264	297	936	ppa006861m	Prunus persica	0	76.83	KOG0700	GO:0003824
locus_00907	79	228	11	106	2559	Bra031427	Brassica rapa	6e-76	97.37		GO:0016020,GO:0009765
locus_00908	2306	2150	1210	1222	1676	Potri.006G096100.1	Populus trichocarpa	0	73.12
locus_00909	137	187	78	83	182	Gorai.002G189700.4	Gossypium raimondii	8e-72	94.74	KOG0357	GO:0005524,GO:0044267,GO:0051082,GO:0006457
locus_00910	461	1221	101	154	1716	ppa001476m	Prunus persica	0	68.6	KOG1030	GO:0005515
locus_00911	558	15960	2100	2492	4130	mgv1a000977m	Mimulus guttatus	2e-59	32.01		GO:0051087,GO:0006915
locus_00912	14665	179	1011	228	274	Gorai.011G215800.1	Gossypium raimondii	0	64.68	KOG1339	GO:0004190,GO:0006508
locus_00913	1652	978	3340	2486	1098	GSVIVT01025432001	Vitis vinifera	5e-92	59.87	KOG4207	GO:0003676
locus_00914	78	87	138	94	94	Potri.001G454900.1	Populus trichocarpa	2e-42	62.61	KOG4267	GO:0016020
locus_00915	880	1887	50	868	14808	evm.model.supercontig_8.42	Carica papaya	2e-113	83.1		GO:0015979,GO:0009522,GO:0009538
locus_00916	4515	3299	4590	5728	2611	Phvul.009G263300.1	Phaseolus vulgaris	7e-158	57	KOG1855
locus_00917	82	11	106	73	44
locus_00918	84	1368	128	203	2813	Gorai.009G292600.1	Gossypium raimondii	3e-47	39.38		GO:0003700,GO:0043565,GO:0006355
locus_00919	606	672	64	126	1624	Glyma13g40660.4	Glycine max	0	65.46	KOG4412	GO:0005515
locus_00920	64	66	8	29	95
locus_00921	530	586	517	718	463	ppa002444m	Prunus persica	0	61.48	KOG1082	GO:0005515,GO:0042393,GO:0008270,GO:0018024,GO:0034968,GO:0005634
locus_00922	1	8	0	5	4
locus_00923	126	647	101	193	3290	Solyc03g112010.2.1	Solanum lycopersicum	0	59.47	KOG0156	GO:0005506,GO:0009055,GO:0016705,GO:0020037,GO:0055114
locus_00924	3110	3631	1443	2350	2746	Potri.T045800.1	Populus trichocarpa	0	83.08	KOG2489
locus_00925	243	398	282	296	478	Ciclev10004361m	Citrus clementina	2e-90	50.78	KOG2477
locus_00926	468	374	180	174	506	Solyc07g007370.2.1	Solanum lycopersicum	0	68.46	KOG2561	GO:0005515
locus_00927	364	540	449	664	238
locus_00928	28	8	6	4	26
locus_00929	142	246	269	325	141
locus_00930	13380	27116	29336	32688	12154	Solyc03g006360.2.1	Solanum lycopersicum	3e-29	64.44
locus_00931	9396	15775	21960	20551	38684	Thecc1EG046381t1	Theobroma cacao	0	98.53		GO:0016168,GO:0009767,GO:0019684,GO:0009521,GO:0016020
locus_00932	290	166	172	244	397	MDP0000248399	Malus domestica	1e-101	82.14
locus_00933	994	376	1050	1396	742	orange1.1g012309m	Citrus sinensis	8e-152	82.33
locus_00934	583	524	338	462	523	Gorai.013G165200.1	Gossypium raimondii	0	86.22	KOG1975	GO:0006370,GO:0008168,GO:0008152
locus_00935	908	4430	2438	3724	4138	Solyc01g006950.2.1	Solanum lycopersicum	1e-145	71.85	KOG0810	GO:0016020,GO:0005515
locus_00936	1884	289	577	642	429	Thecc1EG045491t1	Theobroma cacao	0	70.94	KOG1187	GO:0004672,GO:0005524,GO:0006468,GO:0005515
locus_00937	1428	20858	6932	13574	7745	ppa004524m	Prunus persica	2e-129	68.87	KOG4585
locus_00938	5326	3352	1228	886	3053	PGSC0003DMP400048247	Solanum tuberosum	5e-156	83.67
locus_00939	361	432	82	69	540	Cucsa.100200.1	Cucumis sativus	8e-63	83.76	KOG4201	GO:0004425
locus_00940	4034	2602	5232	3711	1958	Potri.008G171200.3	Populus trichocarpa	5e-84	99.2	KOG0901	GO:0003735,GO:0006412,GO:0005840
locus_00941	1119	2209	643	510	2400	mgv1a003418m	Mimulus guttatus	0	73.88		GO:0005515
locus_00942	1200	6867	1205	2262	4554	mgv1a000398m	Mimulus guttatus	0	79.63	KOG0206	GO:0003824,GO:0008152,GO:0046872,GO:0000166
locus_00943	1720	2855	968	1559	3094	Glyma04g12950.2	Glycine max	0	79.75	KOG4214	GO:0005515
locus_00944	510	296	435	368	156	ppa013283m	Prunus persica	1e-77	88.43	KOG1755	GO:0003779,GO:0007010,GO:0015629,GO:0030036
locus_00945	497	1163	346	468	2182
locus_00946	324	208	197	324	200	Thecc1EG004187t1	Theobroma cacao	1e-48	48.5		GO:0003700,GO:0043565,GO:0006355
locus_00947	0	62	0	0	218	GSVIVT01000414001	Vitis vinifera	9e-14	50.82		GO:0000287,GO:0016829,GO:0010333
locus_00948	0	15	0	2	49
locus_00949	6	1983	9	32	6716	mgv1a019488m	Mimulus guttatus	0	57.64		GO:0016829,GO:0008152,GO:0000287,GO:0010333
locus_00950	2192	1962	870	835	2088	Gorai.011G051300.1	Gossypium raimondii	4e-173	59.39	KOG0834	GO:0019901,GO:0006355,GO:0000079
locus_00951	3029	2496	1522	1805	2857	Solyc02g021470.2.1	Solanum lycopersicum	0	88.73	KOG2167	GO:0031625,GO:0006511,GO:0031461
locus_00952	35	101	60	76	93
locus_00953	124	360	161	224	352	PGSC0003DMP400036770	Solanum tuberosum	1e-06	58.33
locus_00954	22	104	50	82	84	evm.model.supercontig_6.45	Carica papaya	6e-14	72.09		GO:0005515,GO:0004871,GO:0009416
locus_00955	13	58	30	34	33
locus_00956	42	112	46	61	114
locus_00957	6	8	4	2	10
locus_00958	20	24	4	2	28
locus_00959	8	8	0	2	11
locus_00960	4700	28428	16536	21550	19126	mgv1a000751m	Mimulus guttatus	2e-94	42.51	KOG1041	GO:0005515
locus_00961	58	322	166	262	161
locus_00962	160	869	530	700	540
locus_00963	36	303	135	160	208
locus_00964	0	6	2	0	22
locus_00965	2	37	8	9	56	GSVIVT01029829001	Vitis vinifera	5e-15	80.49	KOG1187	GO:0004672,GO:0005524,GO:0006468,GO:0005515
locus_00966	8	13	4	8	28	Potri.004G232400.1	Populus trichocarpa	8e-12	54.24	KOG1187	GO:0004672,GO:0005524,GO:0006468,GO:0005515
locus_00967	122	1582	484	680	1854	Solyc01g102700.2.1	Solanum lycopersicum	0	58.58	KOG1187	GO:0004672,GO:0005524,GO:0006468,GO:0005515
locus_00968	6	2	4	4	8
locus_00969	10880	1764	924	1144	1213	PGSC0003DMP400050416	Solanum tuberosum	0	85.31
locus_00970	28	256	200	406	605	Solyc02g088560.2.1	Solanum lycopersicum	0	78.65
locus_00971	450	342	24	44	470	GSVIVT01029239001	Vitis vinifera	0	83.65	KOG1594	GO:0016853,GO:0005975
locus_00972	116	286	100	108	348	ppa011189m	Prunus persica	2e-108	71.16		GO:0016872,GO:0042398
locus_00973	770	590	348	482	756	GSVIVT01033442001	Vitis vinifera	2e-78	89.86	KOG0620
locus_00974	270	1136	107	162	470	Potri.010G093700.3	Populus trichocarpa	0	73.81	KOG1187	GO:0004672,GO:0005524,GO:0006468
locus_00975	1268	492	100	107	1494	Thecc1EG004643t1	Theobroma cacao	4e-77	68.32		GO:0006950
locus_00976	3	88	6	12	1138	Cucsa.284660.1	Cucumis sativus	1e-24	44.72
locus_00977	650	517	92	142	1956	Solyc03g113430.2.1	Solanum lycopersicum	2e-104	63.22	KOG1237	GO:0005215,GO:0006857,GO:0016020
locus_00978	120	60	37	56	78	mgv1a003955m	Mimulus guttatus	0	55.8
locus_00979	376	758	43	44	7072	orange1.1g020955m	Citrus sinensis	7e-128	69.17		GO:0005488,GO:0044238
locus_00980	456	96	144	130	288	ppa026241m	Prunus persica	0	79.46
locus_00981	1899	1646	562	589	2306	cassava4.1_002249m	Manihot esculenta	0	76.97
locus_00982	76	432	71	82	620
locus_00983	7	41	10	9	47
locus_00984	344	410	244	246	474	Medtr3g013790.1	Medicago truncatula	2e-16	32.64	KOG4658	GO:0006915,GO:0005524,GO:0043531
locus_00985	831	1520	376	1040	2580	Thecc1EG016477t1	Theobroma cacao	0	84.96	KOG1371	GO:0016491,GO:0008152,GO:0003854,GO:0016616,GO:0006694,GO:0055114,GO:0003824,GO:0050662,GO:0044237,GO:0009058,GO:0008831,GO:0045226
locus_00986	1240	2314	1512	1256	1621	GSVIVT01032722001	Vitis vinifera	4e-151	65.99	KOG2823
locus_00987	30588	20191	20608	18588	17346	cassava4.1_003396m	Manihot esculenta	0	78.86	KOG0123	GO:0003676,GO:0003723
locus_00988	3154	1889	8510	4782	1292	LOC_Os12g05430.1	Oryza sativa	5e-91	88	KOG3401	GO:0009536,GO:0005829,GO:0005840,GO:0005886,GO:0005198,GO:0006412,GO:0005730,GO:0005773,GO:0016020,GO:0009628,GO:0006950,GO:0005634,GO:0015934,GO:0003735
locus_00989	380	4152	1958	3574	1874	cassava4.1_010156m	Manihot esculenta	7e-85	86.57	KOG1546	GO:0004197,GO:0006508
locus_00990	6	6	4	4	10
locus_00991	8	2	5	0	1
locus_00992	2344	1127	848	855	1953	MDP0000252655	Malus domestica	4e-08	55.56	KOG0145	GO:0003676
locus_00993	93	21	24	30	80
locus_00994	56	6	2	10	20
locus_00995	70	6	4	14	24
locus_00996	39922	12926	78370	44854	7179	915516	Arabidopsis lyrata	0	94.58
locus_00997	524	144	819	526	82
locus_00998	910	465	4579	2572	278
locus_00999	4412	3146	4436	3442	2208	cassava4.1_001211m	Manihot esculenta	0	74.63	KOG1076	GO:0005515,GO:0003743,GO:0006413,GO:0005852
locus_01000	2122	516	1018	1448	806	Gorai.007G274000.1	Gossypium raimondii	0	61.48
locus_01001	21180	26799	22392	34439	24094	Eucgr.G01735.1	Eucalyptus grandis	0	75.15		GO:0003824,GO:0008792,GO:0008295,GO:0006527
locus_01002	2112	2348	1188	1185	2708	Potri.010G021400.3	Populus trichocarpa	0	88.67	KOG0385	GO:0003677,GO:0005524,GO:0003676,GO:0004386,GO:0016787,GO:0031491,GO:0043044,GO:0016585,GO:0016818,GO:0006338,GO:0005634
locus_01003	1480	8410	14553	24869	5410	cassava4.1_015220m	Manihot esculenta	1e-24	48.06
locus_01004	6	8	0	2	46
locus_01005	650	740	313	360	694	Solyc03g096810.2.1	Solanum lycopersicum	0	74.6	KOG4758	GO:0016021
locus_01006	3380	950	497	643	2640
locus_01007	912	834	1198	1539	604	GSVIVT01009879001	Vitis vinifera	0	65.1	KOG2044	GO:0003676,GO:0008270,GO:0004527,GO:0005622
locus_01008	1720	1189	655	775	1193	Thecc1EG005494t1	Theobroma cacao	0	80.1	KOG0929	GO:0005086,GO:0032012,GO:0005622
locus_01009	166	248	97	114	498	Solyc03g062890.2.1	Solanum lycopersicum	1e-84	80.25	KOG0441	GO:0046872,GO:0006801,GO:0055114
locus_01010	1503	933	761	480	982	cassava4.1_015183m	Manihot esculenta	2e-98	96.64	KOG0181	GO:0004298,GO:0051603,GO:0005839,GO:0004175,GO:0006511,GO:0019773
locus_01011	400	310	78	70	318	Ciclev10009417m	Citrus clementina	3e-132	92.78	KOG3315
locus_01012	134	394	190	334	279
locus_01013	13	52	33	44	64	GSVIVT01018208001	Vitis vinifera	1e-44	66.67		GO:0005515
locus_01014	217	470	100	112	675	mrna19183.1-v1.0-hybrid	Fragaria vesca	0	43.76
locus_01015	7	5	2	6	11
locus_01016	706	682	936	1025	604	GSVIVT01018789001	Vitis vinifera	9e-159	69.66	KOG4198	GO:0008270,GO:0005622
locus_01017	648	880	740	670	1028	Glyma11g11250.1	Glycine max	0	66.18		GO:0005525
locus_01018	59	42	38	50	114
locus_01019	76	33	86	112	60
locus_01020	515	52	101	139	204	PGSC0003DMP400008479	Solanum tuberosum	1e-144	70.59
locus_01021	2522	3428	452	632	2552	mgv1a000743m	Mimulus guttatus	0	81.72	KOG0204	GO:0000166,GO:0046872,GO:0003824,GO:0008152,GO:0016020,GO:0015662,GO:0006812,GO:0006754
locus_01022	8	82	18	66	82
locus_01023	16342	16332	20408	35074	16505	cassava4.1_001631m	Manihot esculenta	0	73.43	KOG0331	GO:0003676,GO:0005524,GO:0008026,GO:0004386,GO:0005515
locus_01024	84	48	32	36	44	Solyc03g036470.1.1	Solanum lycopersicum	3e-39	93.06		GO:0016841,GO:0009058
locus_01025	9083	8058	2694	4473	7362	Aquca_030_00132.1	Aquilegia coerulea	0	87.33	KOG0222	GO:0016841,GO:0009058
locus_01026	156	250	82	138	287	Aquca_014_00948.1	Aquilegia coerulea	4e-90	58.61		GO:0006412,GO:0005840,GO:0005622,GO:0003735
locus_01027	898	12378	1616	1755	4976	Aquca_026_00227.1	Aquilegia coerulea	1e-84	78.06		GO:0016853,GO:0009507
locus_01028	262	235	40	50	212	Ciclev10002578m	Citrus clementina	1e-05	35.38
locus_01029	69	371	91	73	282	Potri.005G101600.1	Populus trichocarpa	0	62.29	KOG1983
locus_01030	3	3	0	0	8
locus_01031	701	5415	3512	6944	3079	PGSC0003DMP400008760	Solanum tuberosum	4e-116	45.64
locus_01032	842	616	416	513	8135	PGSC0003DMP400052154	Solanum tuberosum	0	87.76
locus_01033	155	160	40	62	220	Eucgr.A00480.1	Eucalyptus grandis	1e-28	30.29		GO:0005515
locus_01034	1428	2441	692	515	1690	28842.m000907	Ricinus communis	1e-94	87.9	KOG0841	GO:0019904
locus_01035	894	620	263	578	1659	GSVIVT01033899001	Vitis vinifera	0	68.86	KOG1043
locus_01036	357	7918	1658	3378	6247	Solyc07g042170.2.1	Solanum lycopersicum	5e-25	42.25		GO:0005515
locus_01037	30	40	28	22	37
locus_01038	9296	6805	7725	7204	5842	PGSC0003DMP400031650	Solanum tuberosum	8e-109	98.03
locus_01039	110	115	70	74	262	Potri.007G086900.3	Populus trichocarpa	2e-67	42.08	KOG2416	GO:0003676
locus_01040	248	549	356	234	736	Potri.003G052100.1	Populus trichocarpa	0	61.87	KOG4673
locus_01041	1662	1722	370	266	1514	orange1.1g031225m	Citrus sinensis	1e-89	86.67	KOG1722	GO:0006412,GO:0005840,GO:0003735
locus_01042	1956	1562	1083	1430	1711	29684.m000316	Ricinus communis	0	61.99	KOG1080	GO:0005515,GO:0005634,GO:0003677
locus_01043	321	1613	42	436	18022	cassava4.1_012195m	Manihot esculenta	5e-117	89.67
locus_01044	304	1021	499	419	867	GSVIVT01000557001	Vitis vinifera	4e-129	41.76
locus_01045	908	399	73	76	1441	Thecc1EG006543t1	Theobroma cacao	0	78.47	KOG0192	GO:0004672,GO:0005524,GO:0006468,GO:0016597,GO:0008152
locus_01046	1527	2038	242	1036	14878	Glyma14g07270.1	Glycine max	0	86.56	KOG0651	GO:0005524
locus_01047	4288	2660	1485	1742	4762	Gorai.006G232200.1	Gossypium raimondii	0	85.91	KOG1252	GO:0003824,GO:0030170,GO:0008152
locus_01048	1323	733	1446	1446	3188	Phvul.009G173200.1	Phaseolus vulgaris	0	88.92	KOG0460	GO:0003924,GO:0005525,GO:0006414,GO:0005622,GO:0003746
locus_01049	1181	1128	1156	1784	725	cassava4.1_000603m	Manihot esculenta	0	73.79	KOG1427	GO:0046872
locus_01050	2	138	71	106	114	Potri.002G060700.1	Populus trichocarpa	0	68.12	KOG0157	GO:0005506,GO:0009055,GO:0016705,GO:0020037,GO:0055114
locus_01051	338	214	260	350	230	GSVIVT01024666001	Vitis vinifera	6e-71	50.75
locus_01052	220	184	183	166	123	Potri.007G107100.1	Populus trichocarpa	2e-101	88.05	KOG3280	GO:0003735,GO:0006412,GO:0005622,GO:0005840
locus_01053	40	908	786	1194	714	ppa002404m	Prunus persica	9e-18	72.92		GO:0030528,GO:0006355
locus_01054	2998	1442	3270	2786	998	Gorai.001G000900.1	Gossypium raimondii	0	93.54	KOG0594	GO:0004672,GO:0005524,GO:0006468
locus_01055	1962	1996	1309	1099	2526	evm.model.supercontig_124.36	Carica papaya	2e-159	81.49	KOG2450	GO:0016491,GO:0008152,GO:0055114
locus_01056	367	272	256	293	260	Medtr8g085590.1	Medicago truncatula	3e-52	63.2
locus_01057	883	1012	560	650	996	GSVIVT01025786001	Vitis vinifera	9e-135	60.29	KOG2953	GO:0003676
locus_01058	5	10	0	2	16
locus_01059	224	432	34	60	638	mgv11b002117m	Mimulus guttatus	1e-63	40	KOG1187	GO:0004672,GO:0005524,GO:0006468
locus_01060	854	1956	180	164	2170	AT1G15270.1	Arabidopsis thaliana	5e-28	89.06		GO:0005886,GO:0008150,GO:0003674
locus_01061	44	38	10	10	76	Gorai.009G346400.1	Gossypium raimondii	3e-35	58.33
locus_01062	434	575	904	734	298
locus_01063	1328	1450	304	328	1902	Potri.003G143000.2	Populus trichocarpa	2e-76	39.89		GO:0005515
locus_01064	267	428	176	210	586	Thecc1EG000555t1	Theobroma cacao	2e-161	39.31	KOG4658	GO:0043531
locus_01065	2	6	0	0	4
locus_01066	170	138	52	76	308
locus_01067	20456	3031	2834	3626	4189	mgv1a000870m	Mimulus guttatus	0	90.88	KOG0205	GO:0000166,GO:0046872,GO:0003824,GO:0008152,GO:0016020,GO:0015662,GO:0006812,GO:0006754
locus_01068	164	1734	120	123	1944	Potri.014G041300.4	Populus trichocarpa	2e-51	37.85		GO:0003677,GO:0006355
locus_01069	13	46	2	6	64
locus_01070	5740	11941	972	1246	17434	GSVIVT01026642001	Vitis vinifera	5e-58	71.94	KOG0381	GO:0005515,GO:0003677
locus_01071	5954	30872	19186	37482	11696	PGSC0003DMP400002620	Solanum tuberosum	0	93.53
locus_01072	15	36	4	9	84
locus_01073	686	70	32	32	575	PGSC0003DMP400004167	Solanum tuberosum	0	73.59
locus_01074	232	120	56	56	148	Solyc12g006940.1.1	Solanum lycopersicum	3e-153	57.82	KOG1493
locus_01075	12040	10272	70857	86834	12416	Thecc1EG020626t1	Theobroma cacao	3e-121	77.46
locus_01076	870	2174	900	1508	3784	PGSC0003DMP400002000	Solanum tuberosum	0	79.94
locus_01077	698	1125	444	495	2389	Eucgr.A00914.1	Eucalyptus grandis	4e-47	85.56	KOG2804	GO:0016779,GO:0009058
locus_01078	224	170	32	32	1436	MDP0000654068	Malus domestica	0	80.41		GO:0003849,GO:0009073
locus_01079	312	311	354	446	364	GSVIVT01013200001	Vitis vinifera	1e-113	56.63		GO:0003677
locus_01080	8	4	0	2	48
locus_01081	3618	6017	2346	1764	4412	Potri.004G074400.2	Populus trichocarpa	0	88.33	KOG2638	GO:0016779,GO:0008152
locus_01082	4	0	0	0	9
locus_01083	44	15	7	10	35
locus_01084	660	502	910	820	536	cassava4.1_027665m	Manihot esculenta	7e-113	88.4		GO:0005515
locus_01085	40	54	36	34	36
locus_01086	1334	5598	2317	3408	3209	Potri.003G072700.1	Populus trichocarpa	0	70.07		GO:0030599,GO:0042545,GO:0005618,GO:0004857
locus_01087	0	11	4	3	4
locus_01088	22	96	33	53	84
locus_01089	61	83	53	54	66	Gorai.010G248300.2	Gossypium raimondii	4e-39	80.82	KOG1390	GO:0016747,GO:0008152
locus_01090	180	120	56	68	157	GSVIVT01010161001	Vitis vinifera	1e-21	27.58		GO:0005515
locus_01091	4896	5002	3208	4094	3840	Potri.001G233400.3	Populus trichocarpa	0	81.22	KOG0202	GO:0000166,GO:0046872,GO:0003824,GO:0008152,GO:0016020,GO:0015662,GO:0006812,GO:0006754
locus_01092	78	22	43	35	20
locus_01093	2534	44376	20427	55778	25294	Gorai.011G289400.1	Gossypium raimondii	7e-180	57.35	KOG1595	GO:0005515,GO:0003676,GO:0008270
locus_01094	3861	2454	1838	2618	2604	cassava4.1_001610m	Manihot esculenta	0	69.92	KOG2073
locus_01095	94	310	94	112	446	28515.m000313	Ricinus communis	4e-88	38.83
locus_01096	2934	1973	1098	786	1908	Eucgr.I01561.2	Eucalyptus grandis	0	95.52	KOG0688	GO:0016149,GO:0006415,GO:0005737
locus_01097	3806	10756	4296	7756	11630	PGSC0003DMP400005588	Solanum tuberosum	2e-168	53.95
locus_01098	386	282	246	250	356	PGSC0003DMP400013987	Solanum tuberosum	1e-104	48.35
locus_01099	640	344	109	82	266	Eucgr.H02866.1	Eucalyptus grandis	0	88	KOG0356	GO:0005524,GO:0044267
locus_01100	90	1433	198	358	880	GSVIVT01031210001	Vitis vinifera	2e-14	29.11
locus_01101	655	514	301	368	232	ppa004903m	Prunus persica	0	84.5	KOG2388	GO:0016779,GO:0008152
locus_01102	4	9	0	16	8
locus_01103	1891	2490	890	2100	2638	cassava4.1_002493m	Manihot esculenta	0	81.11	KOG2245	GO:0003723,GO:0004652,GO:0043631,GO:0005634,GO:0006350,GO:0006351,GO:0016779
locus_01104	3650	33266	32762	56165	15951	Solyc11g010500.1.1	Solanum lycopersicum	0	75.83	KOG0759
locus_01105	1778	1384	907	878	941	ppa013350m	Prunus persica	2e-60	98.91	KOG0402	GO:0003735,GO:0006412,GO:0005622,GO:0005840
locus_01106	154	380	96	128	714	Thecc1EG009037t1	Theobroma cacao	6e-160	67.13
locus_01107	1530	194	81	98	185	cassava4.1_010972m	Manihot esculenta	0	94.21	KOG1429	GO:0003824,GO:0050662,GO:0044237
locus_01108	504	222	132	148	185	Thecc1EG042520t1	Theobroma cacao	6e-92	34.24	KOG1187	GO:0004672,GO:0005524,GO:0006468
locus_01109	83	140	29	32	168	mrna19106.1-v1.0-hybrid	Fragaria vesca	4e-93	59.82
locus_01110	137	48	323	229	55
locus_01111	373	600	142	295	1342	mgv1a010099m	Mimulus guttatus	4e-148	70.38		GO:0005198,GO:0009507
locus_01112	1010	880	275	403	1048	Potri.001G296100.1	Populus trichocarpa	0	74.12	KOG1287	GO:0006810,GO:0055085,GO:0016020,GO:0015171,GO:0003333
locus_01113	1022	864	526	548	896	ppa006556m	Prunus persica	0	73.85	KOG0706	GO:0008060,GO:0008270,GO:0032312
locus_01114	453	482	334	388	500	PGSC0003DMP400044643	Solanum tuberosum	2e-82	59.8
locus_01115	2780	2676	5936	4528	1540	PGSC0003DMP400031966	Solanum tuberosum	2e-154	53.92
locus_01116	8004	7401	1992	2066	9048	Potri.004G101700.3	Populus trichocarpa	9e-134	89.76	KOG0841	GO:0019904
locus_01117	24	36	18	15	36
locus_01118	568	366	173	163	398	ppa000800m	Prunus persica	0	57.63		GO:0000226,GO:0000922,GO:0005815
locus_01119	0	8	0	0	13
locus_01120	6348	6538	29939	22029	4963	mrna10075.1-v1.0-hybrid	Fragaria vesca	2e-108	94.97	KOG3271	GO:0003723,GO:0003746,GO:0043022,GO:0006452,GO:0045901,GO:0045905,GO:0008612
locus_01121	216	209	854	616	120
locus_01122	610	701	100	123	1110	Potri.001G288000.2	Populus trichocarpa	0	80.89	KOG2118	GO:0005515
locus_01123	248	1502	450	520	978
locus_01124	478	445	182	146	494	Lus10010443	Linum usitatissimum	4e-22	46.23	KOG1187	GO:0004672,GO:0005524,GO:0006468
locus_01125	407	1360	394	584	2586	ppa003203m	Prunus persica	7e-84	67.01
locus_01126	681	405	446	456	485	ppa007127m	Prunus persica	1e-124	67.25	KOG3113	GO:0005515
locus_01127	998	1492	494	780	476	GSVIVT01030482001	Vitis vinifera	0	70.21	KOG1187	GO:0004672,GO:0005524,GO:0006468,GO:0016998
locus_01128	620	6	6	0	18	mgv1a004669m	Mimulus guttatus	2e-173	53.13	KOG0157	GO:0005506,GO:0009055,GO:0016705,GO:0020037,GO:0055114
locus_01129	1322	1360	574	406	1468	Thecc1EG036789t1	Theobroma cacao	4e-163	57.24
locus_01130	10	32	57	86	105	30076.m004464	Ricinus communis	2e-80	47.06		GO:0003677
locus_01131	1058	2304	740	759	3646
locus_01132	5351	4758	9086	9850	3190	hypothetical protein AWRI1631_50370	Saccharomyces cerevisiae AWRI1631	8e-07	42.37
locus_01133	422	13240	5987	7252	10689	Thecc1EG016510t1	Theobroma cacao	5e-102	36.26		GO:0005515
locus_01134	3558	2353	1580	1746	1926	GSVIVT01036012001	Vitis vinifera	0	87.08	KOG2314	GO:0003676,GO:0006413,GO:0003743,GO:0003723
locus_01135	2928	4130	6132	5665	7358	30133.m000241	Ricinus communis	4e-09	35.14
locus_01136	57	43	18	23	52	Gorai.001G209200.1	Gossypium raimondii	9e-29	52.81	KOG1187	GO:0004672,GO:0005524,GO:0006468
locus_01137	15	7	6	3	4
locus_01138	1092	966	269	355	1336	Lus10040719	Linum usitatissimum	0	66.22	KOG1187	GO:0004672,GO:0005524,GO:0006468
locus_01139	389	8650	2624	5046	10237	27613.m000642		0	76.18
locus_01140	1229	1812	1020	1251	2896	Eucgr.B00172.1	Eucalyptus grandis	2e-113	82.35	KOG1635	GO:0016671,GO:0019538,GO:0055114
locus_01141	1178	1963	771	966	1588	mgv1a005576m	Mimulus guttatus	4e-133	77.22	KOG0145	GO:0003676
locus_01142	86	714	1911	666	7192	cassava4.1_012863m	Manihot esculenta	5e-19	81.36
locus_01143	9114	6038	13318	8488	4512	Aquca_010_00139.2	Aquilegia coerulea	8e-175	97.59	KOG1646	GO:0003735,GO:0006412,GO:0005622,GO:0005840
locus_01144	2236	1450	392	566	2788	GSVIVT01017472001	Vitis vinifera	0	72.32		GO:0005515
locus_01145	4987	1964	2052	2108	1358	ppa002620m	Prunus persica	0	79.49	KOG0123	GO:0003676,GO:0003723
locus_01146	450	478	422	694	910	Phvul.010G112800.1	Phaseolus vulgaris	0	74.79	KOG0342	GO:0003676,GO:0005524,GO:0008026,GO:0004386,GO:0003677,GO:0016787
locus_01147	294	1227	210	198	732	Solyc10g079230.1.1	Solanum lycopersicum	3e-105	43.79
locus_01148	226	314	10	91	4305	Gorai.003G066700.2	Gossypium raimondii	2e-77	71.68		GO:0005516,GO:0015979,GO:0009522,GO:0042651
locus_01149	8245	12262	9454	11513	33574	Solyc12g042060.1.1	Solanum lycopersicum	0	94.03	KOG1051	GO:0005524,GO:0008134,GO:0006355,GO:0005515,GO:0019538,GO:0016887,GO:0006289,GO:0004518,GO:0003677
locus_01150	364	5426	871	996	5684	Phvul.006G204200.1	Phaseolus vulgaris	0	89.26	KOG1284	GO:0003935,GO:0009231,GO:0008686
locus_01151	286	166	103	196	207	mgv1a001951m	Mimulus guttatus	0	72.29	KOG1187	GO:0004672,GO:0005524,GO:0006468,GO:0005515,GO:0006355,GO:0005634,GO:0003677
locus_01152	632	1150	764	1096	564	Solyc03g093560.1.1	Solanum lycopersicum	2e-46	45.05		GO:0003700,GO:0006355
locus_01153	20	185	40	98	106
locus_01154	1746	36980	12724	24320	21743	mgv1a007398m	Mimulus guttatus	1e-166	61.32	KOG4293	GO:0016021
locus_01155	324	490	108	95	400	Glyma02g41040.2	Glycine max	0	69.2	KOG0498	GO:0005515,GO:0005216,GO:0006811,GO:0055085,GO:0016020
locus_01156	1360	826	2229	1733	821	Aquca_017_00347.1	Aquilegia coerulea	0	90.97	KOG3052	GO:0005506,GO:0009055,GO:0020037
locus_01157	73746	44806	131478	103666	27895	Gorai.003G069800.1	Gossypium raimondii	0	100	KOG0676
locus_01158	521	776	58	89	7228	mrna26048.1-v1.0-hybrid	Fragaria vesca	6e-175	88.57	KOG3111	GO:0004750,GO:0005975
locus_01159	676	368	780	1248	426	GSVIVT01009356001	Vitis vinifera	9e-178	40.78		GO:0003676
locus_01160	1224	4466	272	1074	15313	Gorai.009G182300.1	Gossypium raimondii	0	79.31	KOG0143	GO:0016491,GO:0016706,GO:0055114
locus_01161	68	340	58	167	364	Glyma08g07080.2	Glycine max	0	51.93	KOG1187	GO:0004672,GO:0005524,GO:0006468,GO:0005488
locus_01162	1364	1000	334	406	706	Thecc1EG037776t2	Theobroma cacao	0	78.53	KOG1369	GO:0005524,GO:0016773,GO:0005975
locus_01163	268	348	147	104	404	Ciclev10026010m	Citrus clementina	2e-134	58.48	KOG1946	GO:0005515
locus_01164	4	20	4	6	165	Potri.002G227700.1	Populus trichocarpa	7e-07	39.13
locus_01165	5144	6713	11317	15188	6120	Glyma04g00700.1	Glycine max	4e-77	90.76	KOG0865	GO:0003755,GO:0006457
locus_01166	2	4	1	3	12
locus_01167	23	22	30	42	76
locus_01168	682	278	1838	1174	348
locus_01169	38	20	74	54	22
locus_01170	764	1212	1787	1595	1922
locus_01171	7130	7336	7484	4800	2248	ppa007588m	Prunus persica	0	93.45		GO:0008466,GO:0016758,GO:0007047,GO:0030244,GO:0005618,GO:0030054
locus_01172	176	1100	485	884	606
locus_01173	1454	9710	4290	8220	5211
locus_01174	142	586	174	160	728	GSVIVT01012762001	Vitis vinifera	3e-22	41.72	KOG4658	GO:0005515,GO:0043531,GO:0007165,GO:0005622,GO:0045087,GO:0031224,GO:0004888,GO:0006915,GO:0005524
locus_01175	1274	4056	1492	1617	3516	Gorai.009G139000.2	Gossypium raimondii	4e-132	91.13	KOG3232	GO:0015031
locus_01176	16	84	24	34	58	Potri.005G138000.2	Populus trichocarpa	3e-63	74.05	KOG0028
locus_01177	5287	1750	848	1178	1404	mgv1a020825m	Mimulus guttatus	0	77.07	KOG1237	GO:0005215,GO:0006857,GO:0016020,GO:0055085,GO:0016021
locus_01178	970	803	528	498	1406	Gorai.005G148100.2	Gossypium raimondii	0	81.68	KOG0019	GO:0005524,GO:0051082,GO:0006457,GO:0006950
locus_01179	1282	7084	2186	3189	6377	ppa003676m	Prunus persica	4e-128	73.33	KOG0032	GO:0004672,GO:0005524,GO:0006468,GO:0007165,GO:0005578,GO:0005509
locus_01180	416	1255	1349	2274	637	Thecc1EG041936t1	Theobroma cacao	0	68.84	KOG1187	GO:0004672,GO:0005524,GO:0006468
locus_01181	32	34	66	51	22
locus_01182	697	366	260	422	438	Solyc03g111590.2.1	Solanum lycopersicum	0	48.73		GO:0005515
locus_01183	2116	1622	1072	1300	2766	GSVIVT01033231001	Vitis vinifera	0	74.91	KOG0388	GO:0003677,GO:0005524,GO:0003676,GO:0004386
locus_01184	24	12	4	12	23	Gorai.010G239800.1	Gossypium raimondii	6e-06	91.3	KOG3343
locus_01185	138	97	54	46	87
locus_01186	11	12	4	8	30
locus_01187	32	18	16	19	46	cassava4.1_000196m	Manihot esculenta	3e-14	69.77	KOG0388	GO:0003677,GO:0005524,GO:0003676,GO:0004386
locus_01188	16	14	11	12	33
locus_01189	1670	886	1510	1762	945	GSVIVT01025460001	Vitis vinifera	0	92.34	KOG2171	GO:0005515
locus_01190	22	14	6	18	14	AT5G19820	Arabidopsis thaliana	1e-05	95
locus_01191	10	10	7	14	4
locus_01192	10	4	7	10	15
locus_01193	27	16	16	22	46
locus_01194	2	2	2	2	4
locus_01195	8	4	0	6	11
locus_01196	20	24	6	14	43	GSVIVT01033231001	Vitis vinifera	1e-13	47.13	KOG0388	GO:0003677,GO:0005524,GO:0003676,GO:0004386
locus_01197	61	30	20	30	50
locus_01198	28	14	8	12	24
locus_01199	20	18	7	10	43
locus_01200	8	10	6	5	12
locus_01201	6	4	1	8	8
locus_01202	6	14	6	6	12
locus_01203	506	846	406	466	530	GSVIVT01008394001	Vitis vinifera	2e-170	65.76	KOG4444	GO:0007031,GO:0005779
locus_01204	290	269	58	75	1876	Eucgr.D01091.1	Eucalyptus grandis	6e-67	71.97	KOG0023	GO:0008270,GO:0016491,GO:0055114
locus_01205	422	394	431	808	270	cassava4.1_012751m	Manihot esculenta	6e-91	73.46		GO:0005515
locus_01206	20	13	0	6	124	ppa015352m	Prunus persica	3e-64	70.07	KOG2369	GO:0008374,GO:0006629,GO:0004607
locus_01207	154	545	88	32	332	PGSC0003DMP400025570	Solanum tuberosum	2e-87	54.27
locus_01208	96	92	46	60	104	Thecc1EG007936t1	Theobroma cacao	4e-29	61.9
locus_01209	516	2223	492	661	2387	Thecc1EG011351t1	Theobroma cacao	4e-155	79.46	KOG2877	GO:0016780,GO:0008654,GO:0016020
locus_01210	1308	2277	1514	1722	4312	Glyma13g19331.1	Glycine max	8e-66	83.2	KOG0100	GO:0000902,GO:0005524
locus_01211	5336	1910	9406	5736	1123	Lus10022560	Linum usitatissimum	5e-56	91.11		GO:0004013,GO:0016616,GO:0048037,GO:0055114,GO:0006730,GO:0004455,GO:0008652
locus_01212	814	1396	516	766	1433	cassava4.1_001549m	Manihot esculenta	0	63.2	KOG4660	GO:0003676
locus_01213	9074	6664	3920	5144	6594	evm.model.supercontig_60.3	Carica papaya	0	86	KOG0032	GO:0004672,GO:0005524,GO:0006468
locus_01214	162	117	66	96	136	orange1.1g017960m	Citrus sinensis	2e-18	90.48	KOG0032	GO:0004672,GO:0005524,GO:0006468
locus_01215	20	22	4	14	12
locus_01216	770	2444	510	931	3760	Potri.017G039200.2	Populus trichocarpa	0	62.22	KOG1046	GO:0008237,GO:0008270,GO:0006508
locus_01217	6624	7674	2400	3934	7566	PGSC0003DMP400026716	Solanum tuberosum	0	84.47
locus_01218	7740	5890	5894	9192	5904	PGSC0003DMP400052851	Solanum tuberosum	0	84.72
locus_01219	446	7229	1340	2334	5559	Thecc1EG041300t1	Theobroma cacao	1e-143	75.37	KOG0304	GO:0005634
locus_01220	408	445	190	274	550
locus_01221	1073	1059	176	200	2324	Thecc1EG036539t1	Theobroma cacao	0	72.65		GO:0005525
locus_01222	12	14	16	14	16
locus_01223	362	452	114	108	520	PGSC0003DMP400002371	Solanum tuberosum	0	83.9
locus_01224	356	216	119	206	262	mgv1a002577m	Mimulus guttatus	0	64.62
locus_01225	3472	328	638	1862	1142	mrna20355.1-v1.0-hybrid	Fragaria vesca	0	74.66	KOG0254	GO:0022857,GO:0055085,GO:0016021
locus_01226	54	2602	130	344	2539	Potri.001G062500.2	Populus trichocarpa	1e-27	39.29		GO:0005515
locus_01227	71	424	80	202	163	30190.m010877	Ricinus communis	0	62.1	KOG1187	GO:0005488,GO:0004672,GO:0005524,GO:0006468
locus_01228	116	501	165	312	583	evm.model.supercontig_180.7	Carica papaya	2e-54	34.3
locus_01229	48	3226	224	260	4558	29912.m005347	Ricinus communis	9e-131	77.25	KOG1573	GO:0005506,GO:0050113,GO:0019310,GO:0055114,GO:0005737
locus_01230	254	1092	64	98	1763	ppa020229m	Prunus persica	4e-44	83.53	KOG1573	GO:0005506,GO:0050113,GO:0019310,GO:0055114,GO:0005737
locus_01231	30	62	11	15	158	Thecc1EG042520t1	Theobroma cacao	1e-92	36.82	KOG1187	GO:0004672,GO:0005524,GO:0006468
locus_01232	4	7	0	2	12	cassava4.1_022116m	Manihot esculenta	2e-13	50.72	KOG1187	GO:0004672,GO:0005524,GO:0006468
locus_01233	144	384	52	65	536	Thecc1EG042520t1	Theobroma cacao	2e-95	35.26	KOG1187	GO:0004672,GO:0005524,GO:0006468
locus_01234	94	328	172	122	294	Medtr2g035810.1	Medicago truncatula	5e-94	79.65	KOG2804	GO:0016779,GO:0009058
locus_01235	664	2076	765	1394	1286	Ciclev10020867m	Citrus clementina	2e-162	65.14		GO:0043565,GO:0006355,GO:0003700
locus_01236	107	360	420	106	1835
locus_01237	208	1224	312	550	301	cassava4.1_013954m	Manihot esculenta	8e-88	56.27	KOG0483	GO:0003700,GO:0043565,GO:0006355,GO:0003677,GO:0005634
locus_01238	1535	930	1021	1905	892	Solyc09g014780.2.1	Solanum lycopersicum	0	81.31	KOG1517	GO:0005515
locus_01239	6	4	4	1	628	29878.m000235	Ricinus communis	0	64.44	KOG0255	GO:0022857,GO:0055085,GO:0016021
locus_01240	20	8	1	4	22	Potri.018G090700.3	Populus trichocarpa	2e-53	54.55		GO:0004659,GO:0016021
locus_01241	40	24	4	8	42	Ciclev10008978m	Citrus clementina	4e-43	38.79		GO:0016021,GO:0004659
locus_01242	797	22	5	10	960	evm.model.supercontig_3.306	Carica papaya	2e-67	56.63		GO:0004857,GO:0030599
locus_01243	213	1380	90	202	3705	PGSC0003DMP400030257	Solanum tuberosum	0	40.39
locus_01244	10641	4452	7558	8052	5026	Gorai.009G415000.1	Gossypium raimondii	0	95.41	KOG0730	GO:0005524,GO:0009378,GO:0006281,GO:0006310,GO:0016887
locus_01245	70	142	28	30	268	Thecc1EG021126t1	Theobroma cacao	0	66.73	KOG1965	GO:0015299,GO:0006812,GO:0055085,GO:0016021
locus_01246	5	24	3	3	247
locus_01247	144	62	16	26	188
locus_01248	808	438	362	646	728	30170.m014016	Ricinus communis	2e-73	69.13
locus_01249	2840	1719	2263	2400	2590	Solyc02g067180.2.1	Solanum lycopersicum	0	73.52	KOG0053	GO:0016740,GO:0030170,GO:0009058,GO:0008152,GO:0006520,GO:0016829
locus_01250	2074	3210	5416	7568	2286	Lus10004460	Linum usitatissimum	2e-105	53.01	KOG1493
locus_01251	70	2	1	0	228	ppa024049m	Prunus persica	2e-28	35.14
locus_01252	436	18	38	20	36
locus_01253	374	102	30	49	572	Solyc02g082850.2.1	Solanum lycopersicum	2e-168	68.26	KOG4750	GO:0009001,GO:0006535,GO:0005737
locus_01254	1966	1433	604	1063	1386	mgv1a000007m	Mimulus guttatus	0	72.49	KOG1788	GO:0005515
locus_01255	129	77	34	38	58	29917.m001975	Ricinus communis	1e-180	79.1	KOG2915	GO:0016429,GO:0030488,GO:0008168,GO:0008152
locus_01256	142	140	64	70	231	Thecc1EG041531t1	Theobroma cacao	0	68.97		GO:0005515,GO:0004871,GO:0009416
locus_01257	756	594	212	192	455	mgv1a013915m	Mimulus guttatus	7e-145	94.66	KOG0394	GO:0005525,GO:0007264,GO:0005622
locus_01258	345	338	294	423	317	29908.m006268	Ricinus communis	3e-122	50		GO:0003677
locus_01259	74	54	6	44	436	mgv1a025584m	Mimulus guttatus	1e-152	56.28	KOG1192	GO:0016758,GO:0008152
locus_01260	1949	3299	4509	5886	4884	Glyma16g00410.1	Glycine max	0	89.67	KOG0102	GO:0000902,GO:0005524
locus_01261	552	1088	230	314	1270	Thecc1EG040717t2	Theobroma cacao	3e-60	83.05	KOG0027	GO:0004672,GO:0005524,GO:0006468
locus_01262	589	500	232	182	751	GSVIVT01011601001	Vitis vinifera	3e-127	59.94
locus_01263	1356	1630	1966	2512	1438	ppa010176m	Prunus persica	4e-136	76.59		GO:0015031,GO:0008565,GO:0005743
locus_01264	388	330	230	332	504	ppa002293m	Prunus persica	2e-132	43.43
locus_01265	96	993	151	267	584	mgv1a000553m	Mimulus guttatus	0	58.38		GO:0008384
locus_01266	664	731	469	479	838	orange1.1g031440m	Citrus sinensis	1e-59	59.62	KOG3328
locus_01267	2665	986	991	738	966	Glyma04g42720.2	Glycine max	0	76.13		GO:0004601,GO:0020037,GO:0006979,GO:0055114
locus_01268	597	1126	644	1246	1478	PGSC0003DMP400021990	Solanum tuberosum	2e-175	53.53
locus_01269	1584	1800	318	339	3504	PGSC0003DMP400066282	Solanum tuberosum	6e-06	23.46
locus_01270	1760	959	956	722	606	Gorai.002G126800.1	Gossypium raimondii	1e-168	83.64
locus_01271	7	6	1	3	14
locus_01272	35	6992	76	118	5368	Thecc1EG006181t1	Theobroma cacao	6e-44	68.69	KOG2944
locus_01273	2287	271	72	103	3478	Potri.001G458900.1	Populus trichocarpa	2e-95	61.67		GO:0004601,GO:0020037,GO:0006979,GO:0055114
locus_01274	988	1098	700	730	1206	GSVIVT01010510001	Vitis vinifera	0	56.21	KOG0520	GO:0005515,GO:0005634,GO:0003677,GO:0030528,GO:0006355,GO:0005516
locus_01275	4077	3282	1993	2126	2028	Phvul.009G106900.1	Phaseolus vulgaris	0	89.38	KOG3677
locus_01276	3194	1473	1872	1816	1114	Thhalv10003620m	Thellungiella halophila	0	78.45	KOG1066	GO:0004553,GO:0005975
locus_01277	2816	2598	7808	5126	1340	AT5G24510.1	Arabidopsis thaliana	7e-42	65.52	KOG1762	GO:0005840,GO:0022626,GO:0006414,GO:0003735,GO:0005622
locus_01278	484	938	296	328	939	GSVIVT01016807001	Vitis vinifera	0	74.1	KOG1163	GO:0004672,GO:0005524,GO:0006468
locus_01279	878	604	374	466	528	Gorai.007G077900.2	Gossypium raimondii	2e-152	61.54	KOG1187	GO:0004672,GO:0005524,GO:0006468
locus_01280	64	39	22	12	118	Potri.005G258600.2	Populus trichocarpa	5e-73	77.52		GO:0016020,GO:0009765
locus_01281	16	2	2	1	13
locus_01282	36	34	12	13	32	Glyma06g20510.1	Glycine max	6e-14	58.93	KOG3331	GO:0003735,GO:0006412,GO:0005761
locus_01283	60	22	14	14	61
locus_01284	13	6	2	1	10
locus_01285	10	2	4	1	8
locus_01286	70	1894	189	266	496	Potri.001G400500.1	Populus trichocarpa	7e-163	46.66	KOG0472	GO:0005515
locus_01287	20	10	4	6	19	Glyma06g10090.1	Glycine max	1e-05	95.24	KOG0906	GO:0016773,GO:0035004,GO:0016303,GO:0046854,GO:0048015,GO:0005942,GO:0004428
locus_01288	154	145	91	131	196	GSVIVT01035878001	Vitis vinifera	2e-58	83.74	KOG1987	GO:0005515
locus_01289	4424	3764	3065	6928	4924	evm.model.supercontig_2.156	Carica papaya	0	64.19	KOG1187	GO:0004672,GO:0005524,GO:0006468,GO:0005529,GO:0048544
locus_01290	970	790	473	844	4092	Thecc1EG034357t1	Theobroma cacao	0	88.25	KOG0731	GO:0005524,GO:0004222,GO:0006508,GO:0016887
locus_01291	1197	480	63	118	1599	Potri.001G046700.1	Populus trichocarpa	0	91.45	KOG0304	GO:0005634
locus_01292	926	2726	1474	2102	1732	PGSC0003DMP400025621	Solanum tuberosum	5e-39	45.65
locus_01293	42	40	29	26	54
locus_01294	3586	3905	3004	4051	2998	Solyc02g070550.2.1	Solanum lycopersicum	1e-113	56.88	KOG1855
locus_01295	42552	23238	27844	14158	27633	Eucgr.F03673.1	Eucalyptus grandis	0	91.18	KOG0019	GO:0005524,GO:0051082,GO:0006457,GO:0006950
locus_01296	616	3956	535	945	4810	PGSC0003DMP400043514	Solanum tuberosum	1e-160	67.94
locus_01297	1355	3206	852	1638	19284	29759.m000282	Ricinus communis	3e-44	40.36		GO:0005515
locus_01298	1350	1306	169	137	1165	Potri.013G104200.3	Populus trichocarpa	0	75	KOG0069	GO:0016616,GO:0051287,GO:0008152,GO:0055114,GO:0048037
locus_01299	708	624	148	96	1474	30180.m001011	Ricinus communis	0	68.43	KOG1237	GO:0005215,GO:0006857,GO:0016020
locus_01300	508	540	346	360	554	orange1.1g020697m	Citrus sinensis	2e-102	55.46		GO:0003700,GO:0043565,GO:0046983,GO:0006355
locus_01301	22	11	2	6	21
locus_01302	2423	2185	590	636	2096	30162.m001264	Ricinus communis	0	82.78	KOG4214	GO:0005515
locus_01303	358	6336	1024	2154	4971	Thecc1EG012229t1	Theobroma cacao	1e-08	37.04
locus_01304	14926	845	453	338	1618	Solyc01g006430.2.1	Solanum lycopersicum	1e-138	61.31		GO:0006629,GO:0016717,GO:0055114,GO:0016491
locus_01305	850	13509	3318	7456	8472	mgv1a004857m	Mimulus guttatus	0	73	KOG4585	GO:0016788
locus_01306	1420	728	1049	1155	814
locus_01307	31	20	6	8	49
locus_01308	162	412	78	70	762	ppa022336m	Prunus persica	4e-150	45.6		GO:0005515,GO:0043531,GO:0007165,GO:0005622,GO:0045087,GO:0031224,GO:0004888,GO:0006915,GO:0005524
locus_01309	11	6	4	1	14
locus_01310	4181	6017	2320	2346	6728	Solyc10g079820.1.1	Solanum lycopersicum	4e-36	55.83
locus_01311	23	148	12	28	479	Thecc1EG025238t1	Theobroma cacao	2e-111	37.09	KOG0472	GO:0005515
locus_01312	66	48	18	22	66
locus_01313	7112	6720	5002	4688	9414
locus_01314	22	80	7	6	216	Gorai.010G133600.2	Gossypium raimondii	0	77.78	KOG1208	GO:0016491,GO:0008152,GO:0003824,GO:0050662,GO:0044237
locus_01315	575	9836	2480	2996	4976	PGSC0003DMP400042782	Solanum tuberosum	2e-62	61.49
locus_01316	94	60	20	24	91	GSVIVT01016210001	Vitis vinifera	1e-53	46.77		GO:0045132,GO:0000775,GO:0005634
locus_01317	18	188	52	50	108
locus_01318	2	4	2	2	6
locus_01319	5234	4611	1450	2046	12238	mgv1a013832m	Mimulus guttatus	2e-29	81.01	KOG0106	GO:0003676
locus_01320	685	440	276	207	490	Lus10021828	Linum usitatissimum	0	64.81
locus_01321	7120	5508	1748	2552	5425	orange1.1g039105m	Citrus sinensis	0	74.49	KOG0029	GO:0016491,GO:0055114
locus_01322	24	10	6	12	48	Cucsa.011350.3	Cucumis sativus	8e-18	68.63		GO:0016829,GO:0046872,GO:0009236
locus_01323	486	776	12	63	6250	Potri.003G099400.3	Populus trichocarpa	0	87.22	KOG4203	GO:0005524,GO:0016301,GO:0008152
locus_01324	728	2594	534	578	2080	Potri.010G106800.1	Populus trichocarpa	0	71.64	KOG4412	GO:0005515
locus_01325	61	59	18	22	54	PGSC0003DMP400015856	Solanum tuberosum	2e-167	56.63
locus_01326	3296	5357	2175	4396	8602	mgv1a001371m	Mimulus guttatus	0	63.72		GO:0006355,GO:0005634,GO:0003677,GO:0009725
locus_01327	10	10	4	12	28
locus_01328	5	5	8	4	8
locus_01329	3496	4844	5475	5372	3464	cassava4.1_010403m	Manihot esculenta	5e-140	55.77
locus_01330	732	232	271	196	302	GSVIVT01037650001	Vitis vinifera	4e-94	76.17	KOG2317
locus_01331	36755	25128	31192	23588	30490	Cucsa.054140.1	Cucumis sativus	2e-169	77.89
locus_01332	2331	1354	6407	4094	1408	mgv1a001727m	Mimulus guttatus	0	80.73		GO:0004252,GO:0006508,GO:0042802,GO:0043086
locus_01333	451	810	238	188	665	29818.m000410	Ricinus communis	5e-84	69.71
locus_01334	11	6722	2208	2424	5742
locus_01335	6	22	8	4	23
locus_01336	8	34	13	14	32
locus_01337	512	2482	1487	1956	2093	Solyc05g032850.2.1	Solanum lycopersicum	0	52.55	KOG1901
locus_01338	1014	2330	1233	1758	1409	PGSC0003DMP400025263	Solanum tuberosum	5e-71	72.04
locus_01339	1014	752	636	828	808	GSVIVT01026455001	Vitis vinifera	0	88.49	KOG0969	GO:0000166,GO:0003677,GO:0003887,GO:0006260
locus_01340	932	1081	59	585	16884	29701.m000601	Ricinus communis	7e-163	88.03		GO:0016020,GO:0009765
locus_01341	540	4598	2022	3368	2672	Aquca_016_00427.1	Aquilegia coerulea	8e-151	92.73	KOG0857	GO:0003735,GO:0006412,GO:0005840
locus_01342	34	91	66	53	68	ppa016693m	Prunus persica	2e-110	53.04	KOG0198	GO:0004672,GO:0005524,GO:0006468
locus_01343	5516	4510	2628	2531	11128	28822.m000031	Ricinus communis	0	82.95	KOG0356	GO:0005524,GO:0044267
locus_01344	1136	974	508	824	674	PGSC0003DMP400045427	Solanum tuberosum	8e-17	31.84
locus_01345	218	2268	303	370	4136	Thecc1EG005054t1	Theobroma cacao	0	79.1	KOG0583	GO:0004672,GO:0005524,GO:0006468,GO:0007165
locus_01346	6160	3830	1185	1502	4400	Gorai.009G345200.1	Gossypium raimondii	0	80.12
locus_01347	1090	1041	444	411	817	PGSC0003DMP400020286	Solanum tuberosum	6e-58	48.81
locus_01348	512	1586	418	568	3092
locus_01349	1600	4435	1519	1695	7096	PGSC0003DMP400025769	Solanum tuberosum	2e-56	68
locus_01350	20626	11670	8402	11315	8820	Thecc1EG027074t2	Theobroma cacao	4e-117	46.28		GO:0008762,GO:0016491,GO:0050660,GO:0055114
locus_01351	3562	2116	4663	4218	2920	mgv1a012400m	Mimulus guttatus	2e-134	72.22
locus_01352	2043	5526	448	718	4522	mgv1a001215m	Mimulus guttatus	0	67.08		GO:0016702,GO:0046872,GO:0055114,GO:0005515
locus_01353	164	663	312	301	912	29848.m004548	Ricinus communis	4e-76	52.31
locus_01354	730	530	549	913	748	orange1.1g007230m	Citrus sinensis	2e-157	50.65		GO:0003676,GO:0008270
locus_01355	2422	2790	2989	1492	1726	Eucgr.B02236.4	Eucalyptus grandis	4e-108	74.55	KOG0864	GO:0046907
locus_01356	221	961	370	326	870	Eucgr.K02322.1	Eucalyptus grandis	2e-75	73.79
locus_01357	2772	1550	3800	3328	1352	GSVIVT01007790001	Vitis vinifera	5e-52	62.9		GO:0003723,GO:0004525,GO:0006396
locus_01358	1025	862	428	654	861	orange1.1g006310m	Citrus sinensis	0	81.07	KOG0522	GO:0005515
locus_01359	203	294	196	270	245	PGSC0003DMP400037031	Solanum tuberosum	0	85.14
locus_01360	52	40	41	60	34
locus_01361	8	41	6	16	68
locus_01362	100	5826	266	281	9538	Gorai.012G013900.1	Gossypium raimondii	4e-37	36.32		GO:0003700,GO:0043565,GO:0006355
locus_01363	2780	33788	19958	29724	19772	Thecc1EG002319t4	Theobroma cacao	0	65.68
locus_01364	1260	614	404	540	914	GSVIVT01032285001	Vitis vinifera	0	83.2	KOG0497	GO:0003824
locus_01365	922	1976	645	706	2512	28173.m000040	Ricinus communis	9e-118	52.3	KOG2027
locus_01366	161	20	14	14	28	Cucsa.205110.1	Cucumis sativus	3e-92	64.96		GO:0031072,GO:0005515
locus_01367	1218	13318	2953	4148	12460	Gorai.001G032400.3	Gossypium raimondii	6e-171	71.32	KOG0781	GO:0005525,GO:0006614,GO:0003924,GO:0005047,GO:0006184,GO:0006886,GO:0005785
locus_01368	255	5584	459	1156	4900	Thecc1EG026739t2	Theobroma cacao	5e-114	53.99
locus_01369	53	26	18	20	84	Phvul.001G138200.3	Phaseolus vulgaris	8e-15	37.8		GO:0030528,GO:0006355
locus_01370	3864	2805	2604	2385	2296	Lus10027827	Linum usitatissimum	0	96.71	KOG1351	GO:0005524,GO:0016820,GO:0015991,GO:0033178,GO:0046933,GO:0046961,GO:0015992,GO:0046034,GO:0016469
locus_01371	3944	992	606	664	804	Phvul.006G128400.1	Phaseolus vulgaris	0	82.89	KOG0534	GO:0016491,GO:0055114
locus_01372	374	396	484	196	1661	Lus10020956	Linum usitatissimum	2e-09	25.68
locus_01373	2574	8	10	16	3004	Thecc1EG019772t1	Theobroma cacao	1e-32	41.5
locus_01374	992	3956	324	609	6096	29846.m000181	Ricinus communis	0	82.34	KOG2209
locus_01375	481	420	142	222	860	MDP0000200122	Malus domestica	3e-56	60.38		GO:0005515,GO:0043531,GO:0006915,GO:0005524
locus_01376	3970	2338	5742	7021	2662	Ciclev10019069m	Citrus clementina	0	82.97	KOG0403
locus_01377	562	5135	1830	3067	1696	mgv1a016452m	Mimulus guttatus	3e-53	74.56
locus_01378	310	210	156	244	194	Glyma06g19740.1	Glycine max	0	68.66	KOG0365	GO:0003824
locus_01379	290	208	55	98	818	mgv1a003229m	Mimulus guttatus	0	76.62		GO:0008168,GO:0008152
locus_01380	208	311	85	102	327	Phvul.003G156300.1	Phaseolus vulgaris	7e-46	38.36		GO:0003700,GO:0043565,GO:0006355
locus_01381	171	361	64	188	1234	PGSC0003DMP400002140	Solanum tuberosum	2e-157	82.81
locus_01382	396	2078	1017	1275	1786	Thecc1EG044729t1	Theobroma cacao	3e-61	59.88		GO:0004869
locus_01383	276	2160	474	590	4667	Cucsa.393890.1	Cucumis sativus	7e-19	38.04
locus_01384	7952	9721	6137	5191	17686	GSVIVT01017032001	Vitis vinifera	0	86.71	KOG0356	GO:0005524,GO:0044267
locus_01385	80	382	48	62	706	MDP0000136726	Malus domestica	6e-57	36.14	KOG4658	GO:0005515,GO:0043531,GO:0007165,GO:0005622,GO:0045087,GO:0031224,GO:0004888,GO:0006915,GO:0005524
locus_01386	5883	4702	1566	1488	4466	mgv1a013160m	Mimulus guttatus	3e-127	80.26	KOG1664	GO:0046961,GO:0015991,GO:0033178
locus_01387	1804	2768	1131	1267	2304	ppa003182m	Prunus persica	0	59.19
locus_01388	22	344	52	88	140
locus_01389	743	709	370	387	594	Thecc1EG038307t1	Theobroma cacao	0	76.35	KOG2085	GO:0008601,GO:0007165,GO:0000159
locus_01390	274	2110	1342	872	1814	Solyc12g089180.1.1	Solanum lycopersicum	0	80.24	KOG0254	GO:0022857,GO:0055085,GO:0016021
locus_01391	2220	1244	1406	2278	1026	Thecc1EG005881t3	Theobroma cacao	3e-144	67.69	KOG1595	GO:0005515,GO:0003676,GO:0008270
locus_01392	55	30	28	46	21
locus_01393	288	188	138	238	362	Gorai.006G263300.6	Gossypium raimondii	0	69.65	KOG0700	GO:0003824
locus_01394	305	650	83	58	1256	Cucsa.132430.1	Cucumis sativus	0	75.31		GO:0005515
locus_01395	1138	806	251	154	530	PGSC0003DMP400002509	Solanum tuberosum	0	76.34
locus_01396	27	644	448	1064	532
locus_01397	2359	996	476	516	422	30170.m013807	Ricinus communis	0	80.37	KOG2440	GO:0006096,GO:0005945,GO:0003872
locus_01398	1585	1994	1219	1538	1490	orange1.1g015098m	Citrus sinensis	0	95.61	KOG0327	GO:0003676,GO:0005524,GO:0008026,GO:0004386
locus_01399	16	900	285	634	1612	ppa007300m	Prunus persica	5e-111	55.21	KOG0627	GO:0003700,GO:0043565,GO:0006355,GO:0005634
locus_01400	1166	2809	767	1486	7042	Pavirv00033547m	Panicum virgatum	0	94.2	KOG2450	GO:0016491,GO:0008152,GO:0055114
locus_01401	90	138	16	38	139
locus_01402	24	22	2	8	42
locus_01403	1611	8744	1548	2782	11547	mgv1a017744m	Mimulus guttatus	1e-75	35.14
locus_01404	1146	1220	856	865	634	28610.m000070	Ricinus communis	0	88.69	KOG1562	GO:0003824
locus_01405	28	1048	126	622	3476	mgv1a011761m	Mimulus guttatus	3e-118	76.89
locus_01406	1238	1416	642	938	1836	cassava4.1_000215m	Manihot esculenta	0	69.17	KOG0054	GO:0005524,GO:0016887,GO:0042626,GO:0006810,GO:0055085,GO:0016021
locus_01407	1093	3323	2068	3090	2031	ppa015501m	Prunus persica	2e-10	30.77
locus_01408	308	330	153	149	384	GSVIVT01003571001	Vitis vinifera	5e-153	38.76	KOG4658	GO:0005515,GO:0043531,GO:0006915,GO:0005524
locus_01409	4839	1390	2736	2051	780	Potri.003G161900.1	Populus trichocarpa	0	83.26	KOG2772	GO:0005975
locus_01410	1006	2074	583	607	3204	GSVIVT01001835001	Vitis vinifera	0	52.4	KOG1474	GO:0005515
locus_01411	976	507	669	1002	2434	Phvul.009G173200.1	Phaseolus vulgaris	0	88.92	KOG0460	GO:0003924,GO:0005525,GO:0006414,GO:0005622,GO:0003746
locus_01412	150	733	101	131	628	PGSC0003DMP400018703	Solanum tuberosum	1e-139	38.54
locus_01413	1568	1742	578	744	3147	mgv1a000256m	Mimulus guttatus	3e-127	47.56	KOG4204	GO:0006355,GO:0005634
locus_01414	9588	5805	3072	2817	4665	Aquca_006_00348.1	Aquilegia coerulea	0	92.77	KOG2653	GO:0004616,GO:0050661,GO:0006098,GO:0055114
locus_01415	1582	478	524	416	3306	Solyc02g080810.2.1	Solanum lycopersicum	0	89.66	KOG2770	GO:0004047,GO:0006546,GO:0005737
locus_01416	5587	4400	5110	9883	4586	Solyc02g083900.2.1	Solanum lycopersicum	0	84.88	KOG0889	GO:0016773,GO:0005515
locus_01417	6	12	6	8	27
locus_01418	12	28	6	22	52
locus_01419	2229	4928	1788	5562	8646	PGSC0003DMP400020141	Solanum tuberosum	0	73.56
locus_01420	12	6	5	5	16
locus_01421	2	8	0	2	10
locus_01422	32	26	24	28	28
locus_01423	2	4	1	0	5
locus_01424	42	20	18	26	44	Thhalv10006817m	Thellungiella halophila	6e-06	77.27	KOG2048	GO:0005515
locus_01425	1324	708	152	237	1570	Gorai.002G061400.1	Gossypium raimondii	0	89.06		GO:0008964,GO:0006099,GO:0015977
locus_01426	1960	2066	988	1378	2399	Thecc1EG013821t1	Theobroma cacao	9e-106	55.05	KOG0491	GO:0003700,GO:0043565,GO:0006355,GO:0003677,GO:0005634
locus_01427	130	464	111	170	1110	30174.m008785	Ricinus communis	2e-103	60	KOG3734
locus_01428	1008	804	346	496	674	ppa014373m	Prunus persica	3e-32	69.44
locus_01429	63	72	30	23	96
locus_01430	598	811	784	902	1312	Solyc05g052980.2.1	Solanum lycopersicum	2e-170	64.34	KOG0698	GO:0003824
locus_01431	4	6	3	4	9
locus_01432	1242	2634	1736	1942	1818	PGSC0003DMP400055768	Solanum tuberosum	0	72.82
locus_01433	1432	2374	422	442	1423	mgv1a027139m	Mimulus guttatus	5e-45	44.44
locus_01434	408	364	160	220	554	Potri.010G090400.2	Populus trichocarpa	7e-102	83.24		GO:0019901,GO:0006355,GO:0000079
locus_01435	177	604	49	230	7320	evm.model.supercontig_6.217	Carica papaya	0	91.21	KOG1557	GO:0004332,GO:0006096
locus_01436	2386	2694	2698	2288	1268	Solyc05g010810.1.1	Solanum lycopersicum	0	71.19	KOG2381	GO:0016773
locus_01437	394	618	12	78	6666	Medtr3g088040.1	Medicago truncatula	6e-92	87.43
locus_01438	564	5986	2978	5432	2232
locus_01439	36	6	14	8	6
locus_01440	652	603	18	103	800	mgv1a009431m	Mimulus guttatus	8e-77	57.71		GO:0003677,GO:0006355
locus_01441	584	827	372	686	1961	Gorai.004G261700.1	Gossypium raimondii	0	68.17	KOG1677	GO:0003676,GO:0008270
locus_01442	3939	2078	689	878	1830	Solyc04g077870.2.1	Solanum lycopersicum	0	81.38	KOG0204	GO:0000166,GO:0046872,GO:0003824,GO:0008152,GO:0005516,GO:0016020,GO:0015662,GO:0006812,GO:0006754
locus_01443	2026	8201	2482	3748	14212	mgv1a003123m	Mimulus guttatus	5e-100	41.65		GO:0003677,GO:0006355
locus_01444	956	58	11	11	737	Glyma17g10680.1	Glycine max	3e-30	74.65	KOG1604	GO:0016853,GO:0005975,GO:0019318
locus_01445	1776	964	1533	1578	1306	GSVIVT01035354001	Vitis vinifera	5e-138	74.18	KOG1676	GO:0003723
locus_01446	745	506	525	646	522	cassava4.1_003936m	Manihot esculenta	4e-159	63.16	KOG1187	GO:0004672,GO:0005524,GO:0006468,GO:0005515
locus_01447	534	598	18	362	6406	mgv1a015695m	Mimulus guttatus	1e-77	79.19		GO:0015979,GO:0009522,GO:0016020
locus_01448	2692	2412	2130	3637	2614	Potri.002G110500.1	Populus trichocarpa	0	63.07	KOG0939	GO:0005515,GO:0016881,GO:0006464,GO:0005622
locus_01449	1490	2192	324	376	1910	Cucsa.101280.4	Cucumis sativus	3e-67	52.86		GO:0003677,GO:0006351,GO:0005634,GO:0030528
locus_01450	3342	5536	2941	4462	5397	orange1.1g005271m	Citrus sinensis	3e-86	36.4
locus_01451	8972	9992	7302	6832	8465	PGSC0003DMP400015707	Solanum tuberosum	1e-84	82.01
locus_01452	4189	3160	2226	3132	3110	orange1.1g014705m	Citrus sinensis	0	89.05	KOG2297	GO:0005488
locus_01453	420	24	14	23	131	Solyc12g009470.1.1	Solanum lycopersicum	2e-121	73.48	KOG4480	GO:0004392,GO:0006788,GO:0055114
locus_01454	7456	4354	2806	4975	5226	cassava4.1_000007m	Manihot esculenta	0	69.02	KOG0939	GO:0005515,GO:0016881,GO:0006464,GO:0005622
locus_01455	5580	4378	1598	1108	4714	Glyma14g40320.2	Glycine max	0	81.97	KOG0020	GO:0005524,GO:0051082,GO:0006457,GO:0006950
locus_01456	246	272	96	134	430	cassava4.1_028330m	Manihot esculenta	0	38.61	KOG4658	GO:0005515,GO:0043531,GO:0007165,GO:0005622,GO:0045087,GO:0031224,GO:0004888,GO:0006915,GO:0005524
locus_01457	480	4816	1349	2100	7394	ppa002021m	Prunus persica	0	75	KOG1169	GO:0035556,GO:0004143,GO:0007205
locus_01458	30	28	35	44	14	PGSC0003DMP400049579	Solanum tuberosum	2e-12	54.05
locus_01459	6710	562	3723	3138	2752	mgv1a008553m	Mimulus guttatus	6e-66	42.19		GO:0003700,GO:0006355
locus_01460	13312	2332	6064	7840	2532	Solyc06g073190.2.1	Solanum lycopersicum	0	87.94	KOG2855
locus_01461	200	54	146	196	131	Solyc03g111170.2.1	Solanum lycopersicum	0	72.55	KOG1176	GO:0003824,GO:0008152
locus_01462	110	340	138	134	352	cassava4.1_005214m	Manihot esculenta	5e-63	72.32
locus_01463	824	782	1298	1286	550	cassava4.1_012577m	Manihot esculenta	2e-152	74.51	KOG2086	GO:0005515
locus_01464	590	212	529	434	148	AT5G24510.1	Arabidopsis thaliana	1e-42	64.35	KOG1762	GO:0005840,GO:0022626,GO:0006414,GO:0003735,GO:0005622
locus_01465	247	778	206	328	717	Solyc04g072220.2.1	Solanum lycopersicum	4e-29	35.07		GO:0003677,GO:0006355
locus_01466	244	402	128	159	536	GSVIVT01030622001	Vitis vinifera	8e-56	46.58		GO:0003676,GO:0008270
locus_01467	402	624	47	116	4295	orange1.1g025117m	Citrus sinensis	3e-110	95.6	KOG2882	GO:0003824,GO:0008152
locus_01468	100	4995	157	563	4171	Gorai.010G172900.1	Gossypium raimondii	2e-14	37.25
locus_01469	2	18	0	6	17
locus_01470	386	6306	1758	3520	2662
locus_01471	273	172	70	67	112	Potri.015G070500.7	Populus trichocarpa	1e-162	90.98	KOG1460	GO:0016779,GO:0009058
locus_01472	164	112	92	106	832	Eucgr.E01259.1	Eucalyptus grandis	0	79.87
locus_01473	1110	1352	528	458	1588	ppa005865m	Prunus persica	0	80.23		GO:0005515
locus_01474	757	618	218	341	648	Solyc01g104980.2.1	Solanum lycopersicum	0	67.71		GO:0005515
locus_01475	598	226	190	174	336	mgv1a010585m	Mimulus guttatus	0	88.96	KOG0374	GO:0016787
locus_01476	578	3772	2760	5020	1814	mgv1a002463m	Mimulus guttatus	5e-77	49.63	KOG1187	GO:0004672,GO:0005524,GO:0006468
locus_01477	2063	3054	2238	2161	3824	PGSC0003DMP400050073	Solanum tuberosum	0	56.98
locus_01478	14	116	14	6	718	Sb01g002950.1	Sorghum bicolor	2e-39	40.66
locus_01479	13	20	6	3	30	mrna11863.1-v1.0-hybrid	Fragaria vesca	5e-38	89.33	KOG1071	GO:0003723,GO:0005515,GO:0003746,GO:0006414,GO:0005622
locus_01480	12	10	0	6	16
locus_01481	1527	942	345	486	1412	GSVIVT01034358001	Vitis vinifera	0	81.15	KOG2237	GO:0008236,GO:0006508,GO:0004252
locus_01482	8185	830	2904	3621	1528	PGSC0003DMP400032980	Solanum tuberosum	0	79.53
locus_01483	209	2029	688	1194	1748	hypothetical protein, partial	Helianthus annuus	9e-31	94.83
locus_01484	677	863	355	514	2259	cassava4.1_008677m	Manihot esculenta	0	87.43		GO:0003723
locus_01485	368	538	520	690	640	Thecc1EG015148t1	Theobroma cacao	2e-32	27.75		GO:0003677,GO:0005634
locus_01486	1424	1007	1067	1196	1137	Cucsa.385040.1	Cucumis sativus	0	90.32	KOG0739	GO:0005524
locus_01487	800	988	454	452	912	Eucgr.C00066.1	Eucalyptus grandis	0	84.61	KOG0948	GO:0003676,GO:0005524,GO:0008026,GO:0004386,GO:0016818
locus_01488	9756	8164	4898	4269	6277	GSVIVT01033394001	Vitis vinifera	0	86.12	KOG0362	GO:0005524,GO:0044267,GO:0051082,GO:0006457
locus_01489	1028	7346	1144	1500	4532	GSVIVT01009071001	Vitis vinifera	0	62.73	KOG2130	GO:0005515
locus_01490	130	103	58	92	88	GSVIVT01033351001	Vitis vinifera	4e-23	39.39	KOG2729	GO:0035556,GO:0016020
locus_01491	3574	5802	8680	7790	9813	MDP0000303507	Malus domestica	7e-07	33.83
locus_01492	142	164	206	268	1102	Potri.007G080600.1	Populus trichocarpa	0	79.11	KOG0927	GO:0005524,GO:0016887
locus_01493	5	2	2	2	3
locus_01494	2534	2630	1237	1602	2500	cassava4.1_003748m	Manihot esculenta	0	92.67	KOG0781	GO:0005525,GO:0006614,GO:0003924,GO:0005047,GO:0006184,GO:0006886,GO:0005785
locus_01495	2	26	1	2	24
locus_01496	228	336	60	62	416	29739.m003634	Ricinus communis	0	84.95	KOG0082	GO:0004871,GO:0019001,GO:0007186,GO:0006471,GO:0005525
locus_01497	496	322	290	348	336	mgv1a009901m	Mimulus guttatus	0	76.85	KOG2826	GO:0030833,GO:0005856
locus_01498	97	788	262	426	481	Solyc11g068460.1.1	Solanum lycopersicum	6e-101	63.12	KOG0037
locus_01499	1168	675	758	838	853	Glyma04g40520.2	Glycine max	7e-26	29.67
locus_01500	119	306	12	36	4092	Solyc01g007300.1.1	Solanum lycopersicum	4e-150	91.11	KOG1687	GO:0008137,GO:0048038,GO:0051539,GO:0055114,GO:0016651
locus_01501	36	244	388	1027	396
locus_01502	110	146	38	58	409
locus_01503	6	36	16	24	24
locus_01504	1460	5406	4087	6122	5236	Thecc1EG027550t1	Theobroma cacao	0	61.1
locus_01505	16	20	49	47	13
locus_01506	1707	468	578	466	495	Solyc07g064280.2.1	Solanum lycopersicum	0	83.55	KOG1395	GO:0003824,GO:0030170,GO:0008152
locus_01507	0	40	3	12	49
locus_01508	341	2877	59	104	3374	Gorai.010G090600.1	Gossypium raimondii	1e-26	35.71		GO:0005515
locus_01509	470	2442	555	1091	2072	Thecc1EG042240t1	Theobroma cacao	0	60.25		GO:0003700,GO:0043565,GO:0006355
locus_01510	92	553	58	92	253	Eucgr.B03652.1	Eucalyptus grandis	6e-22	47.76
locus_01511	4422	3521	6736	5191	2884	cassava4.1_015246m	Manihot esculenta	4e-148	89.74	KOG3181	GO:0003735,GO:0006412,GO:0005622,GO:0005840,GO:0003723
locus_01512	706	541	1244	1302	488	PGSC0003DMP400010181	Solanum tuberosum	1e-14	28.82
locus_01513	4862	4919	1372	1846	2069	Gorai.011G147300.2	Gossypium raimondii	9e-63	77.05	KOG1575	GO:0055114,GO:0016491
locus_01514	1492	897	352	536	1100	Solyc02g062740.2.1	Solanum lycopersicum	0	64.61		GO:0003677,GO:0006306
locus_01515	2509	1428	1025	534	3150	Aquca_002_01257.2	Aquilegia coerulea	4e-128	96.17	KOG0857	GO:0003735,GO:0006412,GO:0005840
locus_01516	11173	8260	4772	5384	10241	mgv1a004916m	Mimulus guttatus	1e-179	69.48	KOG1339	GO:0004190,GO:0006508,GO:0006629
locus_01517	4356	66	368	56	130	Aquca_009_00632.1	Aquilegia coerulea	0	76.81	KOG1437
locus_01518	24341	16316	42790	36740	12620	Cucsa.385850.1	Cucumis sativus	0	72.24	KOG0927	GO:0005524,GO:0016887
locus_01519	2404	2467	1305	1980	2088	orange1.1g017822m	Citrus sinensis	2e-151	64.46	KOG0171
locus_01520	5135	1583	1338	1018	1822	Ciclev10025334m	Citrus clementina	0	82.93	KOG0258	GO:0030170,GO:0016769,GO:0009058
locus_01521	76	13	2	4	71
locus_01522	14	10	6	6	20
locus_01523	66	120	28	36	184
locus_01524	587	525	132	190	676	Solyc12g094450.1.1	Solanum lycopersicum	1e-172	73.86	KOG1206	GO:0016491,GO:0008152
locus_01525	202	538	22	53	192	Thecc1EG004434t1	Theobroma cacao	8e-130	65.7	KOG1384	GO:0005524,GO:0008033,GO:0004161,GO:0009058
locus_01526	6472	1579	98	79	3538	cassava4.1_013844m	Manihot esculenta	3e-109	69.55	KOG0876	GO:0004784,GO:0046872,GO:0006801,GO:0055114
locus_01527	27	6	0	3	14
locus_01528	10	4	12	12	4
locus_01529	1830	1442	1076	996	1728	Thecc1EG015493t2	Theobroma cacao	1e-146	45.44
locus_01530	364	188	44	56	722	evm.model.supercontig_34.133	Carica papaya	5e-60	65.62	KOG1208	GO:0016491,GO:0008152
locus_01531	19	22	8	5	12
locus_01532	124	242	8	46	1170	Potri.001G403300.2	Populus trichocarpa	9e-180	91.51	KOG1208	GO:0016491,GO:0008152
locus_01533	7	10	9	12	6
locus_01534	1167	1022	1016	1224	1239	evm.model.supercontig_770.1	Carica papaya	3e-74	64.58	KOG2629	GO:0005777,GO:0016020
locus_01535	2767	3214	1465	3160	2586	PGSC0003DMP400000405	Solanum tuberosum	1e-162	53.52
locus_01536	480	444	247	343	401	PGSC0003DMP400049934	Solanum tuberosum	4e-170	64.05
locus_01537	474	476	23	173	2125	30170.m014291	Ricinus communis	1e-74	65.87		GO:0005507,GO:0009055
locus_01538	484	452	129	227	1624	mgv1a008029m	Mimulus guttatus	0	83.47	KOG2872	GO:0004853,GO:0006779
locus_01539	28416	1037	6473	3894	1350	ppa005633m	Prunus persica	0	96.89	KOG1376	GO:0051258,GO:0043234,GO:0003924,GO:0005525,GO:0006184,GO:0007017,GO:0005874
locus_01540	212	2729	274	354	1952	Eucgr.J02205.1	Eucalyptus grandis	0	74.88	KOG2681	GO:0008081,GO:0046872
locus_01541	2294	1718	992	2256	1822	Ciclev10018435m	Citrus clementina	0	56.45	KOG4522	GO:0016592,GO:0016455,GO:0006357
locus_01542	3199	1904	2092	2536	1936	Phvul.007G255300.1	Phaseolus vulgaris	0	77.78	KOG1505	GO:0016746,GO:0008152,GO:0008415
locus_01543	364	514	128	194	446	GSVIVT01031509001	Vitis vinifera	0	67.78	KOG2468
locus_01544	3990	2614	4349	5862	3648	GSVIVT01024601001	Vitis vinifera	0	72.7
locus_01545	170	46	62	58	222	Potri.009G007100.1	Populus trichocarpa	2e-92	52.78	KOG0048	GO:0003677
locus_01546	14	42	12	14	30
locus_01547	28	133	28	67	102
locus_01548	4	9	8	8	7
locus_01549	136	150	638	416	298
locus_01550	19	80	34	50	50	cassava4.1_010263m	Manihot esculenta	3e-09	100
locus_01551	2652	18401	5786	10138	12996	cassava4.1_011375m	Manihot esculenta	6e-118	65.48
locus_01552	1392	1222	1238	1880	1378	Potri.005G164700.2	Populus trichocarpa	0	75.47	KOG0133	GO:0003913,GO:0006281
locus_01553	336	278	142	162	212	ppa008184m	Prunus persica	2e-143	59.3	KOG1100
locus_01554	4	10	0	4	10
locus_01555	1074	1639	674	772	1636	PGSC0003DMP400041386	Solanum tuberosum	0	70.76
locus_01556	13	516	12	54	712	MDP0000567084	Malus domestica	0	46.59	KOG1187	GO:0004672,GO:0005524,GO:0006468,GO:0004674,GO:0016021
locus_01557	0	7	0	0	34
locus_01558	688	674	381	464	800	PGSC0003DMP400019096	Solanum tuberosum	0	38.8
locus_01559	1382	422	311	350	375	Cucsa.019290.1	Cucumis sativus	0	66.82		GO:0003677,GO:0006306
locus_01560	272	270	146	155	490	PGSC0003DMP400005674	Solanum tuberosum	0	62.35
locus_01561	1020	794	1222	2034	865	mgv1a001625m	Mimulus guttatus	4e-133	48.37		GO:0005515
locus_01562	642	998	1122	1224	1380	GSVIVT01017921001	Vitis vinifera	0	74.7	KOG0386	GO:0003677,GO:0005524,GO:0003676,GO:0004386
locus_01563	2118	860	1210	1156	594	Glyma10g05020.1	Glycine max	3e-108	57.55	KOG0704	GO:0008060,GO:0008270,GO:0032312
locus_01564	12	4592	164	306	2318	ppa005645m	Prunus persica	0	77.15		GO:0016717,GO:0055114,GO:0006629,GO:0016491
locus_01565	3694	522	124	154	764
locus_01566	3470	1978	1268	2747	3136	Eucgr.E01255.1	Eucalyptus grandis	5e-09	55.81
locus_01567	5	280	70	49	1246	Thecc1EG012384t1	Theobroma cacao	1e-149	58.76
locus_01568	1441	1218	2110	1700	1662	Aquca_017_00347.1	Aquilegia coerulea	0	90.91	KOG3052	GO:0005506,GO:0009055,GO:0020037
locus_01569	28717	4910	2150	3930	2890	Ciclev10000220m	Citrus clementina	0	79.27	KOG0535	GO:0009055,GO:0055114,GO:0016491,GO:0030151,GO:0020037
locus_01570	2074	1430	1024	1456	1388	Thecc1EG041002t1	Theobroma cacao	0	68.57	KOG0915
locus_01571	624	535	234	266	532	Thecc1EG015477t1	Theobroma cacao	0	82.23	KOG0737	GO:0005524,GO:0009378,GO:0006281,GO:0006310,GO:0016887
locus_01572	358	720	206	134	532	mgv1a008497m	Mimulus guttatus	2e-176	65.78	KOG0907	GO:0045454,GO:0009055,GO:0015035,GO:0005515
locus_01573	395	318	146	224	426	GSVIVT01007818001	Vitis vinifera	0	80.21	KOG2429	GO:0004571,GO:0005509,GO:0016020
locus_01574	356	815	488	426	880	GSVIVT01028028001	Vitis vinifera	0	60.72		GO:0006364,GO:0032040
locus_01575	168	1058	10	22	718	Potri.002G127000.1	Populus trichocarpa	2e-25	54.22
locus_01576	20	20	8	10	60
locus_01577	72	536	104	150	728	GSVIVT01009543001	Vitis vinifera	0	69.75	KOG0513	GO:0006629
locus_01578	52	142	31	28	128
locus_01579	539	188	140	240	556	Solyc12g056510.1.1	Solanum lycopersicum	2e-104	47.1	KOG4282
locus_01580	2586	4008	6525	5713	6982
locus_01581	142	74	24	25	74	Pavirv00039623m	Panicum virgatum	4e-92	51.99	KOG4760
locus_01582	2048	2710	62	1222	22841	Medtr7g084800.1	Medicago truncatula	2e-103	82.29	KOG0657	GO:0055114,GO:0016620
locus_01583	504	906	151	150	4280	Eucgr.K02537.1	Eucalyptus grandis	0	83.29	KOG0058	GO:0005524,GO:0016887,GO:0042626,GO:0006810,GO:0055085,GO:0016021
locus_01584	1168	983	575	598	1191	GSVIVT01038625001	Vitis vinifera	0	50.63	KOG4677
locus_01585	17	28	9	18	216
locus_01586	18	28	24	28	26
locus_01587	1956	2923	2604	3124	3978	cassava4.1_000009m	Manihot esculenta	0	55.59	KOG0386	GO:0003677,GO:0005524,GO:0003676,GO:0004386,GO:0016787
locus_01588	2390	1922	2324	2161	2555	Solyc04g076060.2.1	Solanum lycopersicum	1e-153	83.27	KOG0841	GO:0019904
locus_01589	248	130	14	21	2098	cassava4.1_012796m	Manihot esculenta	3e-112	62.75	KOG3033	GO:0003824,GO:0009058
locus_01590	1356	385	76	109	678	mgv1a004824m	Mimulus guttatus	2e-144	74.9	KOG1282	GO:0004185,GO:0006508
locus_01591	330	1638	242	308	972	orange1.1g008661m	Citrus sinensis	1e-114	49.35		GO:0005515
locus_01592	54	402	48	90	344	Solyc10g049270.1.1	Solanum lycopersicum	2e-43	40	KOG1282	GO:0004185,GO:0006508
locus_01593	684	822	223	338	628	Potri.006G187700.1	Populus trichocarpa	1e-131	89.05	KOG0861	GO:0016192,GO:0016021
locus_01594	374	434	160	134	500	GSVIVT01037260001	Vitis vinifera	3e-110	42.23	KOG0484	GO:0003700,GO:0043565,GO:0006355
locus_01595	113	137	19	28	286	cassava4.1_000883m	Manihot esculenta	0	58.33		GO:0005515,GO:0004842,GO:0016567,GO:0000151
locus_01596	12434	13508	6179	10395	12358	Thecc1EG035715t2	Theobroma cacao	0	76.59
locus_01597	1288	2425	776	1332	2460	orange1.1g012233m	Citrus sinensis	0	81.36	KOG0658	GO:0004672,GO:0005524,GO:0006468
locus_01598	272	1012	252	208	2897	GSVIVT01025083001	Vitis vinifera	2e-53	84.95	KOG0406	GO:0005515
locus_01599	146	436	536	564	359	ppa010201m	Prunus persica	1e-106	63.46	KOG1944	GO:0016021
locus_01600	131	396	202	303	324	Aquca_003_00163.1	Aquilegia coerulea	3e-137	71.94	KOG0725	GO:0016491,GO:0008152
locus_01601	4756	3032	3368	4512	2398	GSVIVT01026340001	Vitis vinifera	0	77.15	KOG1242	GO:0005515
locus_01602	868	650	368	655	549	mgv1a000210m	Mimulus guttatus	0	71.99
locus_01603	159	40	2	16	294	PGSC0003DMP400022177	Solanum tuberosum	2e-61	36.66
locus_01604	112	230	112	48	474	PGSC0003DMP400012754	Solanum tuberosum	3e-83	45.22
locus_01605	4042	2112	1708	1686	1943	orange1.1g004094m	Citrus sinensis	0	90.55		GO:0003676,GO:0005634
locus_01606	9834	7470	8926	8128	5045	Potri.018G061300.1	Populus trichocarpa	0	95.88	KOG0327	GO:0003676,GO:0005524,GO:0008026,GO:0004386
locus_01607	530	1252	152	228	1448
locus_01608	112	702	95	102	2865	GSVIVT01035534001	Vitis vinifera	0	65.66	KOG2785	GO:0008270,GO:0005622
locus_01609	916	538	338	526	960	30147.m013949	Ricinus communis	0	81.99		GO:0055114,GO:0070402,GO:0005515,GO:0046872,GO:0030604,GO:0008299
locus_01610	184	210	95	60	188	Solyc01g056620.2.1	Solanum lycopersicum	4e-58	61.84		GO:0003725,GO:0005622
locus_01611	100	933	538	1094	562
locus_01612	1	26	4	2	614	cassava4.1_001094m	Manihot esculenta	5e-180	58.19	KOG1187	GO:0004672,GO:0005524,GO:0006468,GO:0005515
locus_01613	657	5014	1212	2353	1358
locus_01614	1688	1358	1158	1100	969	29908.m006234	Ricinus communis	4e-163	88	KOG0841	GO:0019904
locus_01615	2958	1827	7846	5964	1142	Solyc01g068530.2.1	Solanum lycopersicum	5e-94	93.06	KOG1753	GO:0003735,GO:0006412,GO:0005622,GO:0005840
locus_01616	112	5544	334	680	2686	Aquca_005_00162.1	Aquilegia coerulea	0	60.05	KOG0583	GO:0004672,GO:0005524,GO:0006468,GO:0007165
locus_01617	1323	140	60	104	724	Ciclev10018102m	Citrus clementina	7e-104	50.49
locus_01618	1434	1314	920	1073	904	Lus10005746	Linum usitatissimum	2e-98	68.64	KOG1110	GO:0020037
locus_01619	10	30	6	8	56
locus_01620	6	16	2	3	43
locus_01621	2334	5745	1124	1081	9490	cassava4.1_005164m	Manihot esculenta	0	78.44		GO:0005515
locus_01622	0	57	21	28	9
locus_01623	265	6142	1164	1678	1330	MDP0000252113	Malus domestica	8e-45	45.23		GO:0005515
locus_01624	482	558	276	372	588	Aquca_015_00187.1	Aquilegia coerulea	0	50.22	KOG1865	GO:0004221,GO:0006511,GO:0008270
locus_01625	90	57	32	39	306	GSVIVT01009711001	Vitis vinifera	8e-174	72.14		GO:0008168
locus_01626	2530	2821	1126	1512	2266	PGSC0003DMP400008192	Solanum tuberosum	0	83.15
locus_01627	696	850	430	542	1146	Potri.004G039900.2	Populus trichocarpa	0	50.11	KOG2152
locus_01628	0	8	2	4	3
locus_01629	210	1060	298	513	558	GSVIVT01011702001	Vitis vinifera	1e-171	65.28	KOG1187	GO:0004672,GO:0005524,GO:0006468
locus_01630	4674	1992	3426	1514	1191	GSVIVT01034555001	Vitis vinifera	0	92.8	KOG0746	GO:0003735,GO:0006412,GO:0005622,GO:0005840
locus_01631	92	282	134	471	2036	Potri.002G143300.1	Populus trichocarpa	3e-120	48.48		GO:0030528,GO:0006355
locus_01632	3790	2290	3365	2632	1880	mgv1a006980m	Mimulus guttatus	0	85.4	KOG0026	GO:0004086,GO:0006807
locus_01633	76	40	3	4	340	mrna32023.1-v1.0-hybrid	Fragaria vesca	3e-179	73.78	KOG1196	GO:0008270,GO:0016491,GO:0055114
locus_01634	48	88	4	16	128	evm.model.supercontig_67.78	Carica papaya	3e-66	75.63	KOG1654
locus_01635	4072	2234	1560	1777	2428	Potri.001G155500.1	Populus trichocarpa	0	81.78	KOG0136	GO:0003997,GO:0006635,GO:0055114,GO:0005777,GO:0003995
locus_01636	786	8814	1112	1878	10028	cassava4.1_011696m	Manihot esculenta	6e-117	62.65		GO:0003700,GO:0043565,GO:0006355
locus_01637	208	590	11	146	3838	mgv1a015695m	Mimulus guttatus	4e-75	79.19		GO:0015979,GO:0009522,GO:0016020
locus_01638	2418	990	678	550	938	mgv1a013566m	Mimulus guttatus	3e-129	91.67	KOG1570	GO:0003723,GO:0003735,GO:0006412,GO:0015934
locus_01639	52261	9558	8332	8706	1102	GSVIVT01035062001	Vitis vinifera	2e-43	47.74		GO:0006952,GO:0009607
locus_01640	1078	600	264	288	538	PGSC0003DMP400010822	Solanum tuberosum	1e-22	39.74
locus_01641	778	437	198	258	604	PGSC0003DMP400021743	Solanum tuberosum	0	90.57
locus_01642	11698	2842	5904	6526	3056	GSVIVT01031973001	Vitis vinifera	4e-51	62.26		GO:0003676
locus_01643	388	8255	5885	12118	3782	PGSC0003DMP400021548	Solanum tuberosum	7e-78	69.57
locus_01644	1606	2810	547	704	1198	mrna26905.1-v1.0-hybrid	Fragaria vesca	0	66.7	KOG1187	GO:0004672,GO:0005524,GO:0006468,GO:0005515
locus_01645	406	1499	92	322	3581	Bra039087	Brassica rapa	0	82.56	KOG1303
locus_01646	12	9	3	2	18	ppa007332m	Prunus persica	2e-46	94.94	KOG0660	GO:0004672,GO:0005524,GO:0006468
locus_01647	1108	1457	392	454	1222	GSVIVT01020065001	Vitis vinifera	2e-86	60.34
locus_01648	498	1542	260	328	950	Solyc03g095450.2.1	Solanum lycopersicum	0	66.44	KOG4638
locus_01649	3640	14206	7976	12922	19434	ppa007441m	Prunus persica	7e-171	72.76	KOG1542	GO:0008234,GO:0006508
locus_01650	429	4900	1320	1572	5392	cassava4.1_004348m	Manihot esculenta	5e-39	31.82		GO:0003677,GO:0006355
locus_01651	8	80	16	28	1098	Potri.017G010900.2	Populus trichocarpa	2e-27	33.01
locus_01652	2233	3389	392	940	1568	GSVIVT01005206001	Vitis vinifera	6e-154	47.7	KOG0417	GO:0016881
locus_01653	8476	3508	5732	5348	2778	mrna17076.1-v1.0-hybrid	Fragaria vesca	0	87.62	KOG1475	GO:0003735,GO:0006412,GO:0005840
locus_01654	285	554	302	332	568	Ciclev10015388m	Citrus clementina	4e-45	33.03
locus_01655	458	510	456	548	452	Solyc04g008550.2.1	Solanum lycopersicum	4e-103	39.17	KOG4791
locus_01656	8138	2998	515	628	3108	evm.model.supercontig_3.127	Carica papaya	0	80.58		GO:0055085
locus_01657	588	566	292	384	474	cassava4.1_003417m	Manihot esculenta	0	66.41	KOG2344	GO:0006887,GO:0000145
locus_01658	94	166	65	74	859	PGSC0003DMP400021917	Solanum tuberosum	5e-119	54.21
locus_01659	111	90	116	104	94
locus_01660	20290	17735	24610	27183	16510	GSVIVT01017654001	Vitis vinifera	8e-134	90.34	KOG0070	GO:0005525,GO:0005622,GO:0007264
locus_01661	9	2	2	2	34
locus_01662	748	879	232	377	701	cassava4.1_002471m	Manihot esculenta	0	82.55	KOG0212	GO:0005515
locus_01663	1092	2408	1664	2626	3050	Eucgr.D01435.2	Eucalyptus grandis	0	55.87
locus_01664	291	133	182	167	172	mgv1a004438m	Mimulus guttatus	0	84.8	KOG2532	GO:0055085,GO:0016021
locus_01665	836	1477	877	803	1670	evm.model.supercontig_3.278	Carica papaya	1e-105	37.88	KOG0123	GO:0003676
locus_01666	335	494	370	566	731	mgv1a006421m	Mimulus guttatus	0	73.77	KOG0715	GO:0031072,GO:0051082,GO:0006457
locus_01667	620	2	30	2	328	MDP0000228494	Malus domestica	1e-150	84.21
locus_01668	396	374	497	494	181	Lus10033601	Linum usitatissimum	4e-11	75
locus_01669	842	681	466	478	568	ppa002272m	Prunus persica	0	66.61
locus_01670	16959	3318	4704	3388	2870	Thecc1EG038394t1	Theobroma cacao	0	89.26		GO:0016760,GO:0030244,GO:0016020
locus_01671	799	6084	3664	5214	12185	PGSC0003DMP400034507	Solanum tuberosum	0	78.37
locus_01672	1496	104	38	64	1604	GSVIVT01016999001	Vitis vinifera	0	69.91	KOG0065	GO:0005524,GO:0016887,GO:0016020
locus_01673	880	476	868	1167	440	Potri.011G148800.1	Populus trichocarpa	1e-157	73.94	KOG0845	GO:0006810,GO:0005643
locus_01674	574	728	232	652	1336
locus_01675	46	1276	224	153	1618	Potri.017G010900.2	Populus trichocarpa	2e-23	30.82
locus_01676	381	7039	272	280	7568	Eucgr.C02208.1	Eucalyptus grandis	2e-44	58.7		GO:0030528,GO:0006355
locus_01677	4	610	269	261	2700	MDP0000221771	Malus domestica	5e-35	69.51
locus_01678	42	202	16	42	614	Eucgr.H04618.1	Eucalyptus grandis	1e-50	45.21	KOG0014	GO:0003700,GO:0006355,GO:0005634,GO:0003677,GO:0046983,GO:0043565
locus_01679	1203	1060	832	1254	900	mgv1a001946m	Mimulus guttatus	0	86.87	KOG0498	GO:0005216,GO:0006811,GO:0055085,GO:0016020
locus_01680	194	7506	745	1480	8524	cassava4.1_011696m	Manihot esculenta	1e-120	62.28		GO:0003700,GO:0043565,GO:0006355
locus_01681	984	455	164	194	472	PGSC0003DMP400055446	Solanum tuberosum	3e-127	85.86
locus_01682	550	595	294	460	370	Aquca_024_00052.2	Aquilegia coerulea	2e-44	68.42		GO:0006950
locus_01683	934	540	374	441	470	GSVIVT01021589001	Vitis vinifera	0	77.69	KOG0054	GO:0005524,GO:0016887,GO:0042626,GO:0006810,GO:0055085,GO:0016021
locus_01684	3206	3096	2652	3875	2960	Solyc09g014780.2.1	Solanum lycopersicum	0	77.85	KOG1517	GO:0005515
locus_01685	2008	1716	1668	1611	1275	Gorai.004G282400.1	Gossypium raimondii	5e-85	89.31	KOG1755	GO:0003779,GO:0007010,GO:0015629,GO:0030036
locus_01686	222	1074	905	616	1317	ppa001581m	Prunus persica	3e-65	50.54	KOG1869
locus_01687	2	72	4	14	66
locus_01688	916	27966	750	1933	16484	Solyc05g053610.2.1	Solanum lycopersicum	0	71.82	KOG0065	GO:0005524,GO:0016887,GO:0016020
locus_01689	27	24	17	22	36	mgv1a001047m	Mimulus guttatus	5e-64	88.24	KOG0471	GO:0003824,GO:0043169,GO:0005975,GO:0004556,GO:0005509
locus_01690	13	6	2	5	32
locus_01691	2	2	2	8	4
locus_01692	676	340	152	227	478	Solyc09g090250.2.1	Solanum lycopersicum	0	82.19	KOG1163	GO:0004672,GO:0005524,GO:0006468
locus_01693	17	182	12	24	1936	Solyc01g102610.2.1	Solanum lycopersicum	0	67.16	KOG0039	GO:0005506,GO:0009055,GO:0016491,GO:0050660,GO:0016021,GO:0055114
locus_01694	459	92	115	156	94	Solyc03g121580.2.1	Solanum lycopersicum	0	80.22	KOG0264	GO:0005515
locus_01695	588	130	46	66	97
locus_01696	23	22	5	16	30
locus_01697	9	4	1	0	13
locus_01698	237	88	22	32	98
locus_01699	1	14	0	1	14
locus_01700	258	192	260	398	243	Solyc12g088880.1.1	Solanum lycopersicum	0	77.88	KOG1502	GO:0016491,GO:0008152,GO:0003854,GO:0016616,GO:0006694,GO:0055114,GO:0003824,GO:0050662,GO:0044237,GO:0009058
locus_01701	15	18	15	12	54
locus_01702	36	50	26	34	142
locus_01703	16	35	14	14	54
locus_01704	14	20	11	14	42
locus_01705	8	12	11	8	22
locus_01706	20	20	12	20	52	orange1.1g029670m	Citrus sinensis	6e-07	79.17		GO:0008270
locus_01707	1608	1775	1144	1613	4940	Solyc08g067960.2.1	Solanum lycopersicum	4e-155	79.07	KOG1940	GO:0008270
locus_01708	2072	2071	568	679	1928	cassava4.1_003505m	Manihot esculenta	0	73.82	KOG4169	GO:0016491,GO:0008152,GO:0008270,GO:0055114
locus_01709	6164	4042	4570	9032	3714	ppa000080m	Prunus persica	0	75.94	KOG0168	GO:0005515,GO:0016881,GO:0006464,GO:0005622
locus_01710	1326	642	590	886	1158	orange1.1g001914m	Citrus sinensis	0	86.97	KOG0452	GO:0008152
locus_01711	140	220	52	57	162	mgv1a016300m	Mimulus guttatus	4e-72	88.89	KOG3478	GO:0051082,GO:0006457,GO:0016272
locus_01712	1132	566	1217	1599	483	GSVIVT01022879001	Vitis vinifera	0	84.97	KOG2171	GO:0005515,GO:0008565,GO:0006886
locus_01713	210	154	59	72	204	Thecc1EG032339t4	Theobroma cacao	0	81.56	KOG0519	GO:0000156,GO:0000160,GO:0006355,GO:0000155,GO:0007165,GO:0016020,GO:0005515,GO:0005524
locus_01714	868	686	128	456	6664	Ciclev10007519m	Citrus clementina	0	69.27
locus_01715	5733	1798	1072	1150	1295	Aquca_006_00348.1	Aquilegia coerulea	0	91.59	KOG2653	GO:0004616,GO:0050661,GO:0006098,GO:0055114
locus_01716	4890	4408	2824	4360	3113	evm.model.supercontig_233.8	Carica papaya	0	74.96	KOG1158	GO:0016491,GO:0055114,GO:0010181
locus_01717	72	91	54	68	137
locus_01718	420	40	56	74	138	Potri.006G062500.1	Populus trichocarpa	7e-147	62.78	KOG0143	GO:0016491,GO:0016706,GO:0055114
locus_01719	426	366	132	248	757	Potri.011G119500.3	Populus trichocarpa	2e-111	70.76		GO:0004672,GO:0005524,GO:0006468,GO:0005515
locus_01720	568	489	278	321	1644	PGSC0003DMP400038959	Solanum tuberosum	0	85.32
locus_01721	6	34	4	3	104	Potri.T092600.1	Populus trichocarpa	1e-24	36.41	KOG4658	GO:0043531,GO:0006915,GO:0005524
locus_01722	368	208	37	78	232	Thecc1EG046901t1	Theobroma cacao	0	78.32	KOG2288	GO:0008378,GO:0006486,GO:0016020
locus_01723	1465	1316	756	1149	1087	30068.m002662	Ricinus communis	0	77.61	KOG0082	GO:0004871,GO:0019001,GO:0007186
locus_01724	835	584	210	223	1086	Gorai.005G125000.3	Gossypium raimondii	8e-35	85.29	KOG4513	GO:0003824,GO:0046872,GO:0004619,GO:0030145,GO:0006007,GO:0005737
locus_01725	89	417	60	43	482	Solyc02g067660.2.1	Solanum lycopersicum	4e-42	34.78	KOG4569	GO:0004806,GO:0006629
locus_01726	54	50	32	38	54	Ciclev10021208m	Citrus clementina	0	76.18		GO:0016787
locus_01727	562	390	302	396	321
locus_01728	11538	18196	13007	11866	10761	mgv1a008553m	Mimulus guttatus	7e-106	50.79		GO:0003700,GO:0006355
locus_01729	641	768	208	225	950	MDP0000154096	Malus domestica	3e-11	28.21
locus_01730	442	230	214	188	176	Solyc03g043600.1.1	Solanum lycopersicum	0	61.56	KOG0381	GO:0005515,GO:0006511,GO:0007275,GO:0005634,GO:0003677
locus_01731	636	1164	58	102	2412	Eucgr.B01156.6	Eucalyptus grandis	6e-93	66.83	KOG3043	GO:0016787
locus_01732	459	1567	326	470	1407	Gorai.006G257900.1	Gossypium raimondii	4e-177	73.64	KOG0700	GO:0003824
locus_01733	382	2829	1180	2309	1937	Aquca_039_00046.1	Aquilegia coerulea	0	58.25	KOG1187	GO:0004672,GO:0005524,GO:0006468,GO:0005529
locus_01734	4203	1082	400	449	2295	Cucsa.133300.3	Cucumis sativus	0	94.41	KOG1429	GO:0003824,GO:0050662,GO:0044237
locus_01735	11201	2923	5974	4985	3166	mrna07781.1-v1.0-hybrid	Fragaria vesca	0	96.28	KOG1375	GO:0051258,GO:0043234,GO:0003924,GO:0005525,GO:0006184,GO:0007017,GO:0005874
locus_01736	2581	1759	2090	2694	2184	mgv1a001721m	Mimulus guttatus	6e-170	61.07	KOG1258
locus_01737	884	782	310	515	842	GSVIVT01037327001	Vitis vinifera	0	85.28	KOG2584	GO:0016787
locus_01738	323	178	125	140	142	orange1.1g023115m	Citrus sinensis	8e-97	51.05
locus_01739	529	646	580	666	742	PGSC0003DMP400025380	Solanum tuberosum	0	66.7
locus_01740	2481	2378	710	1018	2655	GSVIVT01028711001	Vitis vinifera	0	78.88	KOG0498	GO:0005216,GO:0006811,GO:0055085,GO:0016020
locus_01741	41	22	32	26	38
locus_01742	1476	1299	2210	2088	1064	PGSC0003DMP400049461	Solanum tuberosum	0	87.43
locus_01743	1424	278	87	76	262	mgv1a005137m	Mimulus guttatus	0	87.92	KOG1303
locus_01744	21260	10730	11662	13532	8620	Phvul.002G048800.1	Phaseolus vulgaris	1e-161	100	KOG0005	GO:0005515
locus_01745	1452	1534	1262	1034	1322	mgv1a001311m	Mimulus guttatus	0	73.31	KOG0103	GO:0005524
locus_01746	4	2	2	2	6	Medtr7g083260.1	Medicago truncatula	4e-06	58.33		GO:0003677,GO:0046983
locus_01747	2	2	1	8	6
locus_01748	122	96	60	80	141	evm.model.supercontig_132.3	Carica papaya	3e-111	63.39
locus_01749	72	7010	20	40	5934	Glyma09g06770.2	Glycine max	9e-56	78.38		GO:0030528,GO:0006355
locus_01750	2074	2951	6093	5004	5713	Eucgr.I02727.1	Eucalyptus grandis	2e-10	55.56	KOG4658	GO:0005515,GO:0043531,GO:0007165,GO:0005622,GO:0045087,GO:0031224,GO:0004888,GO:0006915,GO:0005524
locus_01751	577	313	68	60	317	Aquca_034_00055.1	Aquilegia coerulea	4e-82	90.08	KOG0549	GO:0006457
locus_01752	1772	2732	984	1268	2606
locus_01753	102	84	40	65	82
locus_01754	577	2887	671	1090	2276	PGSC0003DMP400010370	Solanum tuberosum	0	46.56
locus_01755	208	993	22	311	5578	Solyc06g074200.2.1	Solanum lycopersicum	6e-73	74.48
locus_01756	436	321	597	640	262
locus_01757	4812	3348	1525	1895	1976	mgv1a003092m	Mimulus guttatus	0	81.12		GO:0008168,GO:0008152
locus_01758	54	44	35	82	99	ppa021750m	Prunus persica	2e-133	35.59		GO:0003723,GO:0003964,GO:0006278
locus_01759	2292	2020	1046	1394	2026	Potri.006G049300.1	Populus trichocarpa	0	74.02	KOG0059	GO:0005524,GO:0016887
locus_01760	6	11	10	18	23	Potri.001G003200.1	Populus trichocarpa	2e-27	59.09	KOG0472	GO:0005515
locus_01761	2490	1676	1462	1638	1360	28883.m000734	Ricinus communis	0	93.67	KOG0211	GO:0005515
locus_01762	22	13	0	2	58	Aquca_034_00088.1	Aquilegia coerulea	2e-52	84.69
locus_01763	2301	2028	2644	2662	1382	PGSC0003DMP400044851	Solanum tuberosum	3e-72	56.25
locus_01764	955	618	248	378	672	Solyc05g007050.2.1	Solanum lycopersicum	0	86.83	KOG1187	GO:0004672,GO:0005524,GO:0006468
locus_01765	260	887	92	121	501	PGSC0003DMP400047843	Solanum tuberosum	1e-113	39.77
locus_01766	122	168	56	74	147	mgv1a014796m	Mimulus guttatus	3e-55	76.79	KOG3349	GO:0016758,GO:0030246,GO:0005975,GO:0030259
locus_01767	2547	1518	1358	1689	1676	Solyc01g065550.2.1	Solanum lycopersicum	1e-77	59.73
locus_01768	3711	15038	33021	13901	1780	1,2-beta-fructan 1F-fructosyltransferase	Helianthus tuberosus	0	99.21	KOG0228	GO:0004564, GO:0000325
locus_01769	1019	314	588	668	292	orange1.1g011636m	Citrus sinensis	0	72.67		GO:0004553,GO:0005975
locus_01770	5290	6688	4770	7001	15397	Solyc12g042060.1.1	Solanum lycopersicum	0	92.96	KOG1051	GO:0005524,GO:0008134,GO:0006355,GO:0005515,GO:0019538,GO:0016887,GO:0006289,GO:0004518,GO:0003677
locus_01771	7736	1254	4714	4442	2022	mgv1a017478m	Mimulus guttatus	2e-12	65.31		GO:0046872
locus_01772	389	504	528	558	632	orange1.1g002060m	Citrus sinensis	0	82.02	KOG0151	GO:0003676,GO:0003723,GO:0006396
locus_01773	8758	5390	18862	19271	4096	GSVIVT01016569001	Vitis vinifera	5e-71	91.74	KOG0425	GO:0016881
locus_01774	1398	1104	998	1740	2986	Potri.005G000500.1	Populus trichocarpa	0	76.51	KOG0331	GO:0003676,GO:0008270,GO:0005524,GO:0008026,GO:0004386,GO:0003677,GO:0016787,GO:0003723,GO:0005634
locus_01775	100	294	6	46	2326	ppb011302m	Prunus persica	6e-10	72.34
locus_01776	13598	5948	1134	2167	5134	Aquca_007_00732.2	Aquilegia coerulea	0	68.64	KOG1543	GO:0008234,GO:0006508
locus_01777	2526	2468	982	766	1489	PGSC0003DMP400040699	Solanum tuberosum	1e-71	91.06
locus_01778	984	1409	406	511	2299	Phvul.009G150100.1	Phaseolus vulgaris	2e-82	58.55		GO:0003677,GO:0006355
locus_01779	135	288	132	87	88	Glyma02g10320.2	Glycine max	0	62.27	KOG0101	GO:0000902,GO:0005524
locus_01780	1554	1038	211	294	3508	mgv1a003414m	Mimulus guttatus	3e-174	71.52	KOG1237	GO:0005215,GO:0006857,GO:0016020
locus_01781	436	292	225	276	290	cassava4.1_009980m	Manihot esculenta	1e-175	68.89	KOG2796	GO:0005515
locus_01782	64	60	11	18	162	Ciclev10013548m	Citrus clementina	0	60.08		GO:0006508,GO:0004252,GO:0043086,GO:0042802
locus_01783	69	106	21	34	1425	Solyc08g076990.2.1	Solanum lycopersicum	0	82.14	KOG2276	GO:0016787,GO:0008152
locus_01784	417	850	366	753	577	Solyc04g078550.2.1	Solanum lycopersicum	4e-116	63.08		GO:0003700,GO:0043565,GO:0006355
locus_01785	315	350	150	164	1257	Solyc03g117600.2.1	Solanum lycopersicum	4e-103	64.26		GO:0016747
locus_01786	1770	1600	1070	958	982	evm.model.supercontig_6.230	Carica papaya	0	89.54	KOG1372	GO:0003824,GO:0050662,GO:0044237,GO:0019673,GO:0008446,GO:0005622
locus_01787	4898	5609	8544	8980	3699	Gorai.013G070400.3	Gossypium raimondii	1e-74	55.22	KOG0148	GO:0003676
locus_01788	770	410	716	746	307	cassava4.1_006116m	Manihot esculenta	2e-56	39.81
locus_01789	3596	3153	829	1249	8583
locus_01790	62	8	57	12	184	hemoglobin alpha adult-1	Danio rerio	2e-34	70.89
locus_01791	133	85	118	134	90
locus_01792	3696	3577	9312	10696	2985	cassava4.1_001875m	Manihot esculenta	0	94.25	KOG0730	GO:0005524,GO:0016887
locus_01793	22096	16425	11574	9250	9658	Phvul.006G220100.1	Phaseolus vulgaris	6e-132	81.5	KOG1627	GO:0003746,GO:0006414,GO:0005853,GO:0005515
locus_01794	22	310	12	56	308	30174.m009072	Ricinus communis	2e-74	47.1	KOG1187	GO:0004672,GO:0005524,GO:0006468
locus_01795	78	15	2	10	96	Potri.011G047700.1	Populus trichocarpa	1e-102	65.64	KOG1928	GO:0008378,GO:0005795
locus_01796	7	1012	28	85	1506	Ciclev10011127m	Citrus clementina	4e-148	68.71	KOG1162	GO:0016021
locus_01797	542	548	200	233	969	GSVIVT01009490001	Vitis vinifera	1e-26	36.84
locus_01798	88	1454	185	222	574	Cucsa.304070.1	Cucumis sativus	0	83.78	KOG1371	GO:0003824,GO:0050662,GO:0044237,GO:0006012,GO:0003978
locus_01799	143	579	137	160	668	ppa001349m	Prunus persica	8e-114	58.66	KOG1187	GO:0004672,GO:0005524,GO:0006468,GO:0005515
locus_01800	850	587	1040	1399	490	Thecc1EG034611t2	Theobroma cacao	0	57.1	KOG2190	GO:0003723
locus_01801	711	1254	799	1110	1739	mgv1a000050m	Mimulus guttatus	0	48.88	KOG0383	GO:0003677,GO:0005524,GO:0003676,GO:0004386,GO:0005515
locus_01802	32	116	8	28	1425
locus_01803	394	830	80	218	6150	Medtr4g006110.1	Medicago truncatula	9e-99	83.52	KOG4669	GO:0055114,GO:0042773,GO:0016651,GO:0008137
locus_01804	1370	1666	903	911	1860	Glyma01g41380.1	Glycine max	1e-102	82.46	KOG1629
locus_01805	1377	4960	1706	3535	12470	MDP0000265728	Malus domestica	0	74.62	KOG1050	GO:0003824,GO:0005992
locus_01806	181	872	114	132	766	MDP0000480581	Malus domestica	7e-108	52.35		GO:0003677,GO:0006355
locus_01807	438	787	100	207	1839	PGSC0003DMP400017088	Solanum tuberosum	6e-75	76.26
locus_01808	4	22	2	2	235	Ciclev10017908m	Citrus clementina	1e-133	70.99		GO:0055114,GO:0020037,GO:0006979,GO:0004601
locus_01809	168	1399	180	420	1820	Solyc02g037550.2.1	Solanum lycopersicum	5e-89	53.51	KOG2722	GO:0055085,GO:0016021
locus_01810	1064	1100	1868	1989	1280	mrna31208.1-v1.0-hybrid	Fragaria vesca	2e-66	42.44
locus_01811	3103	2482	1145	1467	2415	Thecc1EG006354t1	Theobroma cacao	9e-159	88.46	KOG2509	GO:0000166,GO:0004812,GO:0005524,GO:0006418,GO:0005737,GO:0004828,GO:0006434
locus_01812	5752	1112	2198	3110	764	Lus10019811	Linum usitatissimum	0	79.1	KOG0023	GO:0008270,GO:0016491,GO:0055114
locus_01813	1425	1058	442	412	1032	GSVIVT01003416001	Vitis vinifera	0	62.81	KOG2198
locus_01814	428	486	277	286	488	mgv1a003260m	Mimulus guttatus	0	69.41	KOG0602	GO:0004555,GO:0005991
locus_01815	1002	8482	1581	2375	3258
locus_01816	614	200	293	308	240	orange1.1g011384m	Citrus sinensis	0	63.66	KOG1187	GO:0004672,GO:0005524,GO:0006468
locus_01817	124	236	61	102	314	GSVIVT01010161001	Vitis vinifera	4e-32	30.65		GO:0005515
locus_01818	560	4078	798	722	1980	MDP0000200077	Malus domestica	1e-07	47.06
locus_01819	1570	3066	561	444	2585	Thecc1EG021706t2	Theobroma cacao	1e-62	69.94	KOG0381	GO:0005515
locus_01820	109	90	94	96	123
locus_01821	1309	990	848	1036	906	Thecc1EG042233t1	Theobroma cacao	0	64.81	KOG2344	GO:0006887,GO:0000145
locus_01822	178	334	45	69	329	Thecc1EG017396t4	Theobroma cacao	0	78.34	KOG2922
locus_01823	62	474	231	501	486
locus_01824	831	263	140	180	366	cassava4.1_004729m	Manihot esculenta	0	70.84		GO:0005515
locus_01825	637	5492	1186	2088	13876
locus_01826	1865	522	298	754	1442	GSVIVT01017832001	Vitis vinifera	0	85.54	KOG0523	GO:0003824,GO:0008152,GO:0016624
locus_01827	6070	3609	7932	4526	4272	29885.m000144	Ricinus communis	0	92.04	KOG0022	GO:0008270,GO:0016491,GO:0055114
locus_01828	931	802	798	902	1163	GSVIVT01012776001	Vitis vinifera	0	75.45	KOG4235	GO:0005524,GO:0016773,GO:0006139
locus_01829	336	328	242	254	346	mgv1a002633m	Mimulus guttatus	0	88.02	KOG1803	GO:0016787,GO:0005524,GO:0003677
locus_01830	9454	5838	1853	2743	5947	GSVIVT01021589001	Vitis vinifera	0	79.19	KOG0054	GO:0005524,GO:0016887,GO:0042626,GO:0006810,GO:0055085,GO:0016021
locus_01831	18	227	329	346	1937	Eucgr.A00945.1	Eucalyptus grandis	8e-91	54.14	KOG1192	GO:0016758,GO:0008152
locus_01832	77	64	13	48	148
locus_01833	420	401	621	505	300
locus_01834	892	1821	287	568	3658	Cucsa.370590.5	Cucumis sativus	3e-174	84.27		GO:0004601,GO:0020037,GO:0006979,GO:0055114
locus_01835	2688	1640	882	831	1467	Gorai.007G020300.1	Gossypium raimondii	0	95.11	KOG0100	GO:0000902,GO:0005524
locus_01836	249	460	136	128	618	Aquca_034_00320.1	Aquilegia coerulea	4e-128	86.19	KOG3230	GO:0015031
locus_01837	1748	2096	2734	2594	1376	GSVIVT01019440001	Vitis vinifera	6e-66	68.59	KOG1792	GO:0005783
locus_01838	170	137	51	28	94	mgv1a012774m	Mimulus guttatus	8e-123	75.68	KOG4548
locus_01839	1972	1188	922	984	1491	ppa001377m	Prunus persica	0	81.01	KOG1096	GO:0019239,GO:0009168
locus_01840	1094	1022	420	444	970	Potri.003G163200.1	Populus trichocarpa	0	80.88	KOG0521	GO:0005515,GO:0005543,GO:0008060,GO:0008270,GO:0032312,GO:0005737
locus_01841	128	130	167	150	82	PGSC0003DMP400037441	Solanum tuberosum	6e-163	82.2
locus_01842	1476	1365	900	554	1237	mgv1a004561m	Mimulus guttatus	0	78.09	KOG2573
locus_01843	4634	1592	3936	3657	1090	Solyc05g008460.2.1	Solanum lycopersicum	0	82.93	KOG1350	GO:0005524,GO:0016820,GO:0015991,GO:0033178,GO:0046933,GO:0046961,GO:0015992,GO:0046034,GO:0016469,GO:0016887,GO:0006200,GO:0006754,GO:0000275,GO:0045261,GO:0015986,GO:0008553
locus_01844	4088	3857	1800	1999	4707	GSVIVT01019566001	Vitis vinifera	0	56.91		GO:0006355,GO:0005634,GO:0003677,GO:0009725
locus_01845	7204	2482	2221	828	2391	GSVIVT01008996001	Vitis vinifera	2e-72	68.75
locus_01846	176	616	36	111	1634	ppa007470m	Prunus persica	4e-170	81.38	KOG1397	GO:0055085,GO:0016021
locus_01847	1078	1420	1410	1536	1858	mgv1a010110m	Mimulus guttatus	3e-62	41.87
locus_01848	2563	1364	438	258	1188	Aquca_002_00942.1	Aquilegia coerulea	1e-171	90.27	KOG3166
locus_01849	326	404	126	123	592	mgv1a010072m	Mimulus guttatus	5e-34	57.29
locus_01850	1230	659	218	212	910	Thecc1EG007958t1	Theobroma cacao	0	83.33		GO:0016757
locus_01851	3302	924	2610	2138	1410	Thecc1EG043508t1	Theobroma cacao	0	87.29	KOG2323	GO:0000287,GO:0004743,GO:0030955,GO:0006096
locus_01852	1138	670	564	778	788	evm.model.supercontig_184.4	Carica papaya	0	80.97		GO:0005515
locus_01853	318	390	114	213	557	Solyc01g065560.2.1	Solanum lycopersicum	1e-127	52.32
locus_01854	1852	910	228	260	5977	Thecc1EG001595t1	Theobroma cacao	2e-132	67.68		GO:0003677,GO:0006355
locus_01855	322	5796	4626	9740	2276	PGSC0003DMP400032425	Solanum tuberosum	0	80.25
locus_01856	12	4	2	4	22
locus_01857	536	1665	846	1760	3553	Solyc09g011690.2.1	Solanum lycopersicum	2e-34	42.11
locus_01858	73	650	32	94	406	Thecc1EG015898t1	Theobroma cacao	1e-75	59.26		GO:0003700,GO:0006355
locus_01859	572	484	235	322	420	Thecc1EG002204t1	Theobroma cacao	0	60.64	KOG2163	GO:0007067,GO:0000775,GO:0005634
locus_01860	148	202	42	68	221	ppa007298m	Prunus persica	4e-173	76.33	KOG1187	GO:0004672,GO:0005524,GO:0006468
locus_01861	826	968	144	248	922	Solyc02g087050.2.1	Solanum lycopersicum	3e-135	55.52		GO:0016020,GO:0055085
locus_01862	1218	686	932	1076	558	mgv1a005929m	Mimulus guttatus	0	93.88	KOG0466	GO:0003924,GO:0005525
locus_01863	1334	1092	572	684	1490	Thecc1EG041623t1	Theobroma cacao	7e-149	56.45
locus_01864	2252	5287	1556	2130	6786	GSVIVT01008639001	Vitis vinifera	0	65.89		GO:0006355,GO:0005634,GO:0003677,GO:0009725
locus_01865	2399	1433	1036	990	1066	478031	Arabidopsis lyrata	2e-134	89.86	KOG3204	GO:0003735,GO:0006412,GO:0005840
locus_01866	1661	747	252	172	1010	orange1.1g028667m	Citrus sinensis	8e-129	85.85		GO:0005515
locus_01867	1549	714	1207	1306	786	mgv1a009423m	Mimulus guttatus	6e-162	68.57
locus_01868	457	284	146	168	346	GSVIVT01037972001	Vitis vinifera	0	71.38	KOG2115	GO:0042147
locus_01869	754	1147	1598	1628	1148	GSVIVT01011679001	Vitis vinifera	2e-60	50		GO:0005515
locus_01870	17	850	85	234	1346
locus_01871	30220	30866	11922	22968	23270	Solyc09g091660.2.1	Solanum lycopersicum	0	73.84	KOG0065	GO:0005524,GO:0016887,GO:0016020
locus_01872	12612	7959	11152	9250	7258	Medtr4g061140.1	Medicago truncatula	7e-158	85.2		GO:0055114,GO:0020037,GO:0006979,GO:0004601
locus_01873	2810	2283	854	1517	2740	Medtr6g042500.1	Medicago truncatula	3e-17	28.67
locus_01874	396	152	352	440	169
locus_01875	73	95	40	50	291
locus_01876	100	98	66	72	154	GSVIVT01007580001	Vitis vinifera	7e-93	61.82	KOG0989	GO:0005524,GO:0003887
locus_01877	898	1368	461	464	1191	Cucsa.239530.1	Cucumis sativus	0	49.42		GO:0005515
locus_01878	558	251	155	187	497	mgv1a000553m	Mimulus guttatus	0	64.67		GO:0008384
locus_01879	64	85	39	36	134
locus_01880	412	10443	2097	4140	8204	Solyc09g075210.2.1	Solanum lycopersicum	2e-27	55.67		GO:0006950
locus_01881	36	40	20	21	29
locus_01882	755	954	472	668	628	orange1.1g000629m	Citrus sinensis	0	66.59	KOG0430	GO:0009055,GO:0051536,GO:0016491,GO:0055114,GO:0046872
locus_01883	306	100	355	403	366	GSVIVT01014673001	Vitis vinifera	6e-84	74.29	KOG0869	GO:0043565,GO:0005622,GO:0003677
locus_01884	584	586	113	181	1837	mgv1a011672m	Mimulus guttatus	4e-129	66.91	KOG4742	GO:0004568,GO:0006032,GO:0016998,GO:0008061
locus_01885	67	54	2	19	269	Gorai.005G022200.3	Gossypium raimondii	4e-163	77.16		GO:0003723
locus_01886	108	158	98	111	145	ppa025105m	Prunus persica	3e-121	55.88	KOG0713	GO:0031072
locus_01887	12561	25012	4268	5206	13808	Gorai.009G198200.2	Gossypium raimondii	2e-07	37.74
locus_01888	3762	3595	1208	1081	2802	Thecc1EG005616t1	Theobroma cacao	0	90.68	KOG0360	GO:0005524,GO:0044267
locus_01889	3580	2342	1567	1696	2162	PGSC0003DMP400051810	Solanum tuberosum	0	84.93
locus_01890	98	88	50	79	86	Thecc1EG001047t1	Theobroma cacao	0	60.2
locus_01891	256	288	89	182	370	mgv1a006861m	Mimulus guttatus	0	92.6	KOG1411	GO:0030170,GO:0009058,GO:0016740,GO:0016769,GO:0008483,GO:0006520
locus_01892	4116	2708	1098	1088	2398	GSVIVT01025511001	Vitis vinifera	9e-125	59.81
locus_01893	5149	3302	2035	2010	2792	GSVIVT01012108001	Vitis vinifera	0	82.09	KOG2635	GO:0005515,GO:0006886,GO:0016192,GO:0030131
locus_01894	1692	1802	1534	2392	1272	PGSC0003DMP400022922	Solanum tuberosum	0	49.5
locus_01895	2212	11305	624	1124	5446	GSVIVT01031155001	Vitis vinifera	2e-140	58.99	KOG0698	GO:0003824
locus_01896	406	11010	1426	2627	6194	mgv1a003887m	Mimulus guttatus	1e-163	72.7	KOG1176	GO:0003824,GO:0008152
locus_01897	3243	2270	2098	1680	1938	Solyc05g050600.2.1	Solanum lycopersicum	0	88.78	KOG0446	GO:0003924,GO:0005525
locus_01898	430	458	135	140	442	orange1.1g006691m	Citrus sinensis	3e-104	67.69	KOG2225
locus_01899	1290	472	432	372	1196	Phvul.010G100200.1	Phaseolus vulgaris	5e-112	89.14	KOG0416	GO:0016881
locus_01900	3653	961	2996	1900	738	Thecc1EG020226t1	Theobroma cacao	0	91.53	KOG1370	GO:0016616,GO:0048037,GO:0055114,GO:0004013,GO:0006730,GO:0004455,GO:0008652
locus_01901	26	10	18	30	18
locus_01902	236	810	110	179	1530	30147.m014528	Ricinus communis	0	71.96	KOG1137	GO:0016787
locus_01903	5	40	4	14	160	Thecc1EG045288t1	Theobroma cacao	0	60.14	KOG1187	GO:0004672,GO:0005524,GO:0006468
locus_01904	170	308	86	129	571	Thecc1EG024960t1	Theobroma cacao	0	73.61	KOG4280	GO:0003777,GO:0005524,GO:0007018
locus_01905	5	593	6	7	438
locus_01906	26	6091	58	78	4739	Eucgr.G00342.1	Eucalyptus grandis	9e-44	79.27	KOG2944
locus_01907	158	88	139	146	108
locus_01908	320	2750	584	870	2086	PGSC0003DMP400029518	Solanum tuberosum	0	78.73
locus_01909	76	624	116	228	624	GSVIVT01019385001	Vitis vinifera	1e-49	51.65
locus_01910	593	851	634	865	1473
locus_01911	3634	5312	1422	2243	2574	mgv1a002611m	Mimulus guttatus	0	78.9	KOG1257	GO:0016616,GO:0055114,GO:0051287
locus_01912	86	72	10	26	320	ppa002133m	Prunus persica	0	70.84	KOG1236
locus_01913	95	760	430	752	257	Solyc01g107980.2.1	Solanum lycopersicum	0	75.42		GO:0004842,GO:0016567,GO:0000151
locus_01914	536	978	455	656	1105	Solyc02g077660.2.1	Solanum lycopersicum	0	55.8	KOG0484	GO:0003700,GO:0043565,GO:0006355
locus_01915	200	160	64	166	1750	Potri.001G100800.2	Populus trichocarpa	0	62.36	KOG0773	GO:0003700,GO:0043565,GO:0006355,GO:0003677,GO:0005634
locus_01916	506	3900	5846	11729	565	mrna15752.1-v1.0-hybrid	Fragaria vesca	8e-48	53.12		GO:0005507,GO:0009055
locus_01917	430	598	69	82	606	Ciclev10007532m	Citrus clementina	0	71.47	KOG0497	GO:0003824
locus_01918	1014	626	332	571	594	PGSC0003DMP400030467	Solanum tuberosum	0	66.37
locus_01919	520	540	418	408	656	PGSC0003DMP400017744	Solanum tuberosum	2e-152	61.41
locus_01920	6	1294	65	108	706	ppa018576m	Prunus persica	4e-35	75	KOG0743	GO:0005524
locus_01921	1531	1068	1312	1384	1072	Ciclev10018820m	Citrus clementina	0	58.12	KOG1936	GO:0006418,GO:0006412,GO:0005737,GO:0005524,GO:0004812,GO:0000166,GO:0006427,GO:0004821
locus_01922	3900	2930	944	638	2987	Bra013849	Brassica rapa	3e-170	90.2	KOG3166
locus_01923	225	2600	364	1776	3606	Potri.001G378400.1	Populus trichocarpa	2e-167	70.75	KOG0143	GO:0016491,GO:0016706,GO:0055114
locus_01924	282	1592	188	272	4632	PGSC0003DMP400049435	Solanum tuberosum	8e-122	49.64
locus_01925	26	210	75	62	641	AT1G64330.1	Arabidopsis thaliana	8e-51	33		GO:0005773,GO:0005886,GO:0008150,GO:0003674
locus_01926	6896	4072	1546	2450	3640	29600.m000550	Ricinus communis	0	88.32	KOG0452	GO:0008152
locus_01927	246	96	130	130	235
locus_01928	27	49	11	13	2740	ppa007744m	Prunus persica	0	90.48	KOG1557	GO:0004332,GO:0006096
locus_01929	12	49	30	14	106	PGSC0003DMP400047127	Solanum tuberosum	0	68.78
locus_01930	378	845	42	62	3602	cassava4.1_000266m	Manihot esculenta	0	75.13		GO:0005524,GO:0016301,GO:0016310
locus_01931	90	5140	970	1702	6800	Gorai.011G228500.4	Gossypium raimondii	0	68.04	KOG0032	GO:0004672,GO:0005524,GO:0006468,GO:0016773,GO:0009103,GO:0016020
locus_01932	21	40	4	7	80	MDP0000192308	Malus domestica	1e-23	27.3
locus_01933	1851	1128	330	552	1726
locus_01934	119	136	38	37	231	Thecc1EG025034t1	Theobroma cacao	3e-135	71.27
locus_01935	3016	1502	502	432	1547	Solyc06g066730.2.1	Solanum lycopersicum	0	84.51	KOG0276	GO:0005515,GO:0005198,GO:0006886,GO:0016192,GO:0030117
locus_01936	2375	1536	2886	2820	1516	ppa004973m	Prunus persica	0	77.33	KOG1793	GO:0003677,GO:0006351,GO:0005634,GO:0030528
locus_01937	609	866	255	356	528	Si023789m	Setaria italica	8e-52	92.77	KOG3453	GO:0005506,GO:0009055,GO:0020037
locus_01938	1572	2324	566	1203	2038	29908.m005991	Ricinus communis	0	82.48	KOG0368	GO:0016874,GO:0003989,GO:0005524,GO:0006633,GO:0003824,GO:0008152
locus_01939	2171	2820	844	1013	1688	mgv1a005139m	Mimulus guttatus	0	83.13	KOG0405	GO:0016491,GO:0050660,GO:0055114,GO:0045454,GO:0005737
locus_01940	10	12	11	16	30	Gorai.005G195900.1	Gossypium raimondii	1e-06	88.89
locus_01941	470	668	734	914	1466	Solyc01g009780.2.1	Solanum lycopersicum	3e-74	74.67
locus_01942	48	12	28	34	4
locus_01943	30334	9006	13070	18986	3839	PGSC0003DMP400005220	Solanum tuberosum	0	85.99
locus_01944	1478	1418	1969	1850	1625	Lus10031477	Linum usitatissimum	0	61.43	KOG2072	GO:0005515
locus_01945	285	4162	710	1371	1482	28829.m000070	Ricinus communis	9e-55	53.25	KOG1493
locus_01946	963	597	235	337	656	Thecc1EG026923t3	Theobroma cacao	0	67.03	KOG2115	GO:0042147
locus_01947	504	262	340	472	285	Thecc1EG021555t1	Theobroma cacao	0	83.74	KOG2900	GO:0003824,GO:0051536,GO:0051186
locus_01948	34	31	18	20	44	GSVIVT01022895001	Vitis vinifera	2e-22	58.16	KOG4438	GO:0007067,GO:0000775
locus_01949	706	402	165	246	474	29765.m000740	Ricinus communis	0	80.86
locus_01950	288	387	46	54	1550	GSVIVT01010272001	Vitis vinifera	3e-54	67.16		GO:0004601,GO:0020037,GO:0006979,GO:0055114
locus_01951	109	406	38	64	4470	mgv1a000979m	Mimulus guttatus	0	59.38		GO:0016702,GO:0046872,GO:0055114,GO:0005515
locus_01952	2068	2575	1144	1090	2849	GSVIVT01034603001	Vitis vinifera	0	91.67	KOG1863	GO:0004221,GO:0006511,GO:0005515
locus_01953	138	252	141	118	300	GSVIVT01000557001	Vitis vinifera	6e-90	41.48
locus_01954	8076	9366	5238	3920	7982	Lus10010924	Linum usitatissimum	0	84.82	KOG0674	GO:0005509
locus_01955	13	938	1626	2240	2884	Thecc1EG016942t1	Theobroma cacao	0	74.39
locus_01956	1764	594	906	840	712	cassava4.1_005440m	Manihot esculenta	0	84.37	KOG2323	GO:0000287,GO:0004743,GO:0030955,GO:0006096
locus_01957	38	176	4	6	3156	mgv1a010060m	Mimulus guttatus	1e-164	77.03
locus_01958	3082	5288	7600	6764	8968	ppa022091m	Prunus persica	4e-25	38.01	KOG4658	GO:0005515,GO:0043531,GO:0007165,GO:0005622,GO:0045087,GO:0031224,GO:0004888,GO:0006915,GO:0005524
locus_01959	148	262	11	39	822	mgv1a002613m	Mimulus guttatus	0	47.24	KOG1187	GO:0004672,GO:0005524,GO:0006468
locus_01960	935	2235	1090	842	3278	Potri.014G139000.2	Populus trichocarpa	6e-94	43.31
locus_01961	1334	2492	1694	2319	2117	GSVIVT01016175001	Vitis vinifera	4e-47	34.42		GO:0003677,GO:0006355
locus_01962	558	252	44	69	3499	Potri.002G053000.1	Populus trichocarpa	0	83	KOG1429	GO:0003824,GO:0050662,GO:0044237
locus_01963	372	898	1021	1712	2030	Potri.005G164700.2	Populus trichocarpa	0	76.8	KOG0133	GO:0003913,GO:0006281
locus_01964	372	600	126	128	1378	Solyc07g045420.2.1	Solanum lycopersicum	0	75.03	KOG1235
locus_01965	4	160	8	2	26	Thecc1EG015178t1	Theobroma cacao	1e-27	67.57
locus_01966	218	76	60	88	64	GSVIVT01025673001	Vitis vinifera	5e-119	60.06	KOG1609
locus_01967	384	316	112	119	578	evm.model.supercontig_30.149	Carica papaya	1e-136	43.75		GO:0005515
locus_01968	533	67	112	138	224	PGSC0003DMP400008477	Solanum tuberosum	4e-118	62.96
locus_01969	14	168	34	115	492	Glyma10g00620.3	Glycine max	3e-54	60
locus_01970	609	673	398	348	575	GSVIVT01029001001	Vitis vinifera	3e-162	58.3
locus_01971	371	552	100	149	2240	GSVIVT01009760001	Vitis vinifera	0	74.31
locus_01972	80	85	60	86	94	PGSC0003DMP400043449	Solanum tuberosum	0	60.98
locus_01973	468	1446	756	1767	2434	Solyc07g065790.2.1	Solanum lycopersicum	0	61.78	KOG2365
locus_01974	1601	901	385	762	888	GSVIVT01024075001	Vitis vinifera	0	54.21	KOG4833
locus_01975	452	243	190	268	256	Thecc1EG002008t3	Theobroma cacao	1e-48	64.39	KOG2798
locus_01976	235	1464	87	1370	16264	PGSC0003DMP400007654	Solanum tuberosum	3e-107	95
locus_01977	58	139	38	56	451	GSVIVT01024205001	Vitis vinifera	6e-150	76.09
locus_01978	1458	846	834	1172	676	Potri.001G233400.4	Populus trichocarpa	0	80.48	KOG0202	GO:0000166,GO:0046872,GO:0003824,GO:0008152,GO:0016020,GO:0015662,GO:0006812,GO:0006754
locus_01979	1955	1704	771	788	1886	GSVIVT01015813001	Vitis vinifera	0	74.05	KOG2007	GO:0000166,GO:0004817,GO:0005524,GO:0006423,GO:0005737,GO:0006412
locus_01980	6	7	4	4	23
locus_01981	168	268	64	148	1026	Potri.014G169300.1	Populus trichocarpa	0	78.98	KOG1337	GO:0005515
locus_01982	542	610	342	360	1586	Thecc1EG037066t1	Theobroma cacao	0	86.56		GO:0006629
locus_01983	785	3878	850	1599	3168	Thecc1EG019794t5	Theobroma cacao	6e-166	88.52	KOG4214	GO:0005515,GO:0004672,GO:0005524,GO:0006468
locus_01984	1043	3216	622	952	1925	mgv1a003286m	Mimulus guttatus	0	55.11		GO:0004806,GO:0006629
locus_01985	782	218	60	130	380	GSVIVT01008648001	Vitis vinifera	0	71.65	KOG1327	GO:0005515
locus_01986	16792	5642	60414	36439	4428	ppa003271m	Prunus persica	0	91.88		GO:0004455,GO:0009082,GO:0055114,GO:0008652,GO:0016491
locus_01987	1966	1742	529	889	2023	Thecc1EG034527t3	Theobroma cacao	0	65.63	KOG0316	GO:0005515
locus_01988	4	6	2	2	16
locus_01989	298	235	164	220	286	cassava4.1_006980m	Manihot esculenta	1e-170	60.39
locus_01990	104	184	114	182	206	Potri.001G413800.1	Populus trichocarpa	0	56.23	KOG1187	GO:0004672,GO:0005524,GO:0006468,GO:0048544,GO:0005529,GO:0004674
locus_01991	311	3046	1240	1488	2616	Cucsa.132560.1	Cucumis sativus	3e-104	83.33	KOG4824	GO:0005488
locus_01992	28370	3932	4772	3720	2920	PGSC0003DMP400030463	Solanum tuberosum	0	90.77
locus_01993	2229	3173	6350	5255	6063
locus_01994	273	20	3	2	639	Solyc09g014720.1.1	Solanum lycopersicum	0	47.28	KOG1187	GO:0004672,GO:0005524,GO:0006468,GO:0005509
locus_01995	764	806	207	132	646	Gorai.007G123900.1	Gossypium raimondii	0	84.1	KOG0713	GO:0031072,GO:0051082,GO:0006457
locus_01996	1637	2468	918	1056	1834	Thecc1EG013821t1	Theobroma cacao	1e-83	50.32	KOG0491	GO:0003700,GO:0043565,GO:0006355,GO:0003677,GO:0005634
locus_01997	5230	3302	6742	8974	2833	cassava4.1_000258m	Manihot esculenta	0	75.23	KOG1839	GO:0005515
locus_01998	4898	4682	1992	2428	2097	Solyc09g059040.2.1	Solanum lycopersicum	2e-161	70.31	KOG1198	GO:0008270,GO:0016491,GO:0055114
[truncated: 63,536 more rows]
