# Supplementary material for: RNA-Seq Analysis and De Novo Transcriptome Assembly of Jerusalem Artichoke (Helianthus tuberosus Linne)
Source: PLoS One. 2014 Nov 6;9(11):e111982. doi: 10.1371/journal.pone.0111982 (PMC4222968; doi:10.1371/journal.pone.0111982)
Supplement: Table S3 — Summary of loci involved in KEGG pathways and KO categories. (XLS) [file pone.0111982.s008.xls]

## Sheet: Sheet1
Metabolism			3525
	Carbohydrate metabolism		1023
		Glycolysis / Gluconeogenesis	227
		Citrate cycle (TCA cycle)	89
		Pentose phosphate pathway	91
		Pentose and glucuronate interconversions	94
		Fructose and mannose metabolism	89
		Galactose metabolism	66
		Ascorbate and aldarate metabolism	56
		Starch and sucrose metabolism	276
		Amino sugar and nucleotide sugar metabolism	197
		Pyruvate metabolism	151
		Glyoxylate and dicarboxylate metabolism	89
		Propanoate metabolism	49
		Butanoate metabolism	32
		C5-Branched dibasic acid metabolism	12
		Inositol phosphate metabolism	81
	Energy metabolism		658
		Oxidative phosphorylation	217
		Photosynthesis	79
		Photosynthesis - antenna proteins	36
		Carbon fixation in photosynthetic organisms	134
		Carbon fixation pathways in prokaryotes	50
		Methane metabolism	107
		Nitrogen metabolism	50
		Sulfur metabolism	51
	Lipid metabolism		552
		Fatty acid biosynthesis	38
		Fatty acid elongation	43
		Fatty acid degradation	80
		Synthesis and degradation of ketone bodies	10
		Cutin, suberine and wax biosynthesis	18
		Steroid biosynthesis	41
		Glycerolipid metabolism	88
		Glycerophospholipid metabolism	143
		Ether lipid metabolism	54
		Sphingolipid metabolism	34
		Arachidonic acid metabolism	23
		Linoleic acid metabolism	42
		alpha-Linolenic acid metabolism	86
		Biosynthesis of unsaturated fatty acids	59
	Nucleotide metabolism		293
		Purine metabolism	235
		Pyrimidine metabolism	172
	Amino acid metabolism		719
		Alanine, aspartate and glutamate metabolism	78
		Glycine, serine and threonine metabolism	89
		Cysteine and methionine metabolism	158
		Valine, leucine and isoleucine degradation	66
		Valine, leucine and isoleucine biosynthesis	35
		Lysine biosynthesis	18
		Lysine degradation	31
		Arginine and proline metabolism	100
		Histidine metabolism	25
		Tyrosine metabolism	70
		Phenylalanine metabolism	146
		Tryptophan metabolism	63
		Phenylalanine, tyrosine and tryptophan biosynthesis	66
	Metabolism of other amino acids		323
		beta-Alanine metabolism	58
		Taurine and hypotaurine metabolism	15
		Phosphonate and phosphinate metabolism	14
		Selenocompound metabolism	34
		Cyanoamino acid metabolism	73
		Glutathione metabolism	145
	Glycan biosynthesis and metabolism		150
		N-Glycan biosynthesis	59
		Various types of N-glycan biosynthesis	37
		Other types of O-glycan biosynthesis	5
		Glycosaminoglycan degradation	13
		Glycosphingolipid biosynthesis - lacto and neolacto series	25
		Glycosphingolipid biosynthesis - globo series	12
		Glycosphingolipid biosynthesis - ganglio series	8
		Lipopolysaccharide biosynthesis	9
		Other glycan degradation	36
	Metabolism of cofactors and vitamins		329
		Thiamine metabolism	18
		Riboflavin metabolism	16
		Vitamin B6 metabolism	14
		Nicotinate and nicotinamide metabolism	26
		Pantothenate and CoA biosynthesis	41
		Biotin metabolism	22
		Lipoic acid metabolism	6
		Folate biosynthesis	21
		One carbon pool by folate	27
		Retinol metabolism	34
		Porphyrin and chlorophyll metabolism	71
		Ubiquinone and other terpenoid-quinone biosynthesis	39
	Metabolism of terpenoids and polyketides		372
		Terpenoid backbone biosynthesis	88
		Monoterpenoid biosynthesis	19
		Sesquiterpenoid and triterpenoid biosynthesis	22
		Diterpenoid biosynthesis	38
		Carotenoid biosynthesis	38
		Brassinosteroid biosynthesis	20
		Zeatin biosynthesis	35
		Limonene and pinene degradation	88
		Geraniol degradation	5
		Biosynthesis of ansamycins	5
		Tetracycline biosynthesis	9
		Polyketide sugar unit biosynthesis	5
	Biosynthesis of other secondary metabolites		413
		Phenylpropanoid biosynthesis	205
		Stilbenoid, diarylheptanoid and gingerol biosynthesis	108
		Flavonoid biosynthesis	48
		Flavone and flavonol biosynthesis	23
		Isoquinoline alkaloid biosynthesis	27
		Tropane, piperidine and pyridine alkaloid biosynthesis	33
		Betalain biosynthesis	7
		Glucosinolate biosynthesis	25
		Streptomycin biosynthesis	16
		Butirosin and neomycin biosynthesis	7
		Novobiocin biosynthesis	7
	Xenobiotics biodegradation and metabolism		233
		Benzoate degradation	6
		Aminobenzoate degradation	81
		Chloroalkane and chloroalkene degradation	38
		Chlorocyclohexane and chlorobenzene degradation	5
		Styrene degradation	9
		Bisphenol degradation	78
		Naphthalene degradation	28
		Polycyclic aromatic hydrocarbon degradation	83
		Metabolism of xenobiotics by cytochrome P450	80
		Drug metabolism - cytochrome P450	87
		Drug metabolism - other enzymes	33
Genetic Information Processing			2409
	Transcription		425
		RNA polymerase	45
		Basal transcription factors	51
		Spliceosome	329
	Translation		1029
		Ribosome	408
		Aminoacyl-tRNA biosynthesis	93
		RNA transport	239
		mRNA surveillance pathway	213
		Ribosome biogenesis in eukaryotes	150
	Folding, sorting and degradation		913
		Protein export	70
		Protein processing in endoplasmic reticulum	354
		SNARE interactions in vesicular transport	59
		Ubiquitin mediated proteolysis	217
		Sulfur relay system	10
		Proteasome	81
		RNA degradation	198
	Replication and repair		250
		DNA replication	88
		Base excision repair	60
		Nucleotide excision repair	96
		Mismatch repair	59
		Homologous recombination	73
		Non-homologous end-joining	9
		Fanconi anemia pathway	91
Environmental Information Processing			1336
	Membrane transport		77
		ABC transporters	55
		Bacterial secretion system	22
	Signal transduction		1252
		Two-component system	27
		Ras signaling pathway	79
		Rap1 signaling pathway	48
		MAPK signaling pathway	122
		MAPK signaling pathway - fly	19
		MAPK signaling pathway - yeast	7
		ErbB signaling pathway	32
		Wnt signaling pathway	92
		Notch signaling pathway	21
		Hedgehog signaling pathway	17
		TGF-beta signaling pathway	71
		Hippo signaling pathway	69
		Hippo signaling pathway -fly	48
		VEGF signaling pathway	46
		Jak-STAT signaling pathway	10
		NF-kappa B signaling pathway	234
		TNF signaling pathway	27
		HIF-1 signaling pathway	103
		FoxO signaling pathway	106
		Calcium signaling pathway	59
		Phosphatidylinositol signaling system	78
		PI3K-Akt signaling pathway	167
		mTOR signaling pathway	55
		Plant hormone signal transduction	365
	Signaling molecules and interaction		7
		Neuroactive ligand-receptor interaction	7
Cellular Processes			1198
	Transport and catabolism		547
		Endocytosis	204
		Phagosome	138
		Lysosome	97
		Peroxisome	107
		Regulation of autophagy	33
	Cell motility		94
		Regulation of actin cytoskeleton	94
	Cell growth and death		590
		Cell cycle	187
		Cell cycle - yeast	152
		Cell cycle - Caulobacter	29
		Meiosis - yeast	118
		Oocyte meiosis	174
		Apoptosis	232
		p53 signaling pathway	48
	Cell communication		159
		Focal adhesion	60
		Adherens junction	46
		Tight junction	60
		Gap junction	55
Organismal Systems			1523
	Immune system		498
		Toll-like receptor signaling pathway	245
		NOD-like receptor signaling pathway	32
		RIG-I-like receptor signaling pathway	10
		Cytosolic DNA-sensing pathway	26
		Natural killer cell mediated cytotoxicity	45
		Antigen processing and presentation	128
		T cell receptor signaling pathway	40
		B cell receptor signaling pathway	50
		Fc epsilon RI signaling pathway	37
		Fc gamma R-mediated phagocytosis	88
		Leukocyte transendothelial migration	14
		Chemokine signaling pathway	40
	Endocrine system		377
		Insulin signaling pathway	129
		Adipocytokine signaling pathway	38
		PPAR signaling pathway	61
		GnRH signaling pathway	53
		Estrogen signaling pathway	118
		Progesterone-mediated oocyte maturation	70
		Prolactin signaling pathway	25
		Thyroid hormone synthesis	27
		Melanogenesis	39
	Circulatory system		133
		Cardiac muscle contraction	31
		Adrenergic signaling in cardiomyocytes	94
		Vascular smooth muscle contraction	46
	Digestive system		163
		Salivary secretion	9
		Gastric acid secretion	9
		Pancreatic secretion	35
		Bile secretion	61
		Carbohydrate digestion and absorption	12
		Protein digestion and absorption	12
		Fat digestion and absorption	12
		Mineral absorption	23
	Excretory system		104
		Vasopressin-regulated water reabsorption	27
		Aldosterone-regulated sodium reabsorption	18
		Endocrine and other factor-regulated calcium reabsorption	25
		Proximal tubule bicarbonate reclamation	7
		Collecting duct acid secretion	38
	Nervous system		517
		Glutamatergic synapse	67
		GABAergic synapse	43
		Cholinergic synapse	21
		Dopaminergic synapse	87
		Serotonergic synapse	21
		Long-term potentiation	61
		Long-term depression	38
		Retrograde endocannabinoid signaling	29
		Synaptic vesicle cycle	90
		Neurotrophin signaling pathway	285
	Sensory system		11
		Phototransduction	11
		Phototransduction - fly	9
		Olfactory transduction	9
	Development		59
		Dorso-ventral axis formation	19
		Axon guidance	54
		Osteoclast differentiation	45
	Environmental adaptation		487
		Circadian rhythm	37
		Circadian entrainment	25
		Circadian rhythm - fly	5
		Circadian rhythm - plant	64
		Plant-pathogen interaction	365
